# Supplementary material for: Shift patterns of internal bacterial communities across five life stages of laboratory-maintained Eremobelba eharai (Acari: Oribatida: Eremobelbidae)
Source: Front Microbiol. 2025 Mar 12;16:1512653. doi: 10.3389/fmicb.2025.1512653 (PMC11938428; doi:10.3389/fmicb.2025.1512653)
Supplement: Supplementary file 1 [file Table_1.xlsx]

## Sheet: Table S1
Table S1 Summary of the 16S rRNA read counts of bacteria across the life stages of E. eharai
Sample ID	Read NO.	Valid Sequence NO.	Mean length(bp)	OTU	Coverage
L1	70055	69729	414.6	291	0.999287
L2	61616	61444	416.8	124	0.999827
L3	64835	64268	421.7	109	0.999654
L4	60245	59868	416.9	116	0.999633
L5	57378	56687	418.7	160	0.999395
PN1	59533	59360	426.1	125	0.999914
PN2	65814	65346	424.6	110	0.999719
PN3	63993	63529	417.7	72	0.999676
PN4	65497	64209	422.5	93	0.999806
PN5	59564	59396	426	140	0.999589
DN1	65258	64835	414.3	109	0.999849
DN2	62472	62392	429.2	36	0.999719
DN3	58981	58723	416.4	123	0.999806
DN4	54727	54318	416.3	140	0.999849
DN5	65248	64489	416.2	190	0.999806
TN1	62183	61538	422.5	71	0.999762
TN2	53744	53000	423.8	70	0.999784
TN3	67775	67537	423.6	132	0.999589
TN4	73485	67177	417.1	94	0.999697
TN5	68021	65119	415.3	105	0.999741
A1	60177	59924	414.1	125	0.999719
A2	62832	62622	421.7	142	0.999265
A3	52887	52713	421.1	112	0.999806
A4	74800	67980	421.7	83	0.999676
A5	74394	62398	425	72	0.999633
* L, PN, DN, TN and A indicated the larva, protonymph, deutonymph, tritonymph and adult stages, respectively

## Sheet: Table S2
Table S2 The abundance distribution of phlya in the shared bacterial communities of larva, protonymph, deutonymph and adult of E. eharai *
OTU ID	L	PN	DN	TN	A
d__Bacteria; k__unclassified_d__Bacteria; p__Bacteroidota	0.378755	0.165969	0.0787124	0.338321	0.450487
d__Bacteria; k__unclassified_d__Bacteria; p__Proteobacteria	0.262557	0.306	0.244675	0.141925	0.434699
d__Bacteria; k__unclassified_d__Bacteria; p__Firmicutes	0.0978881	0.148544	0.432593	0.46157	0.0288809
d__Bacteria; k__unclassified_d__Bacteria; p__Actinobacteriota	0.252545	0.362816	0.236137	0.0575451	0.0850782
d__Bacteria; k__unclassified_d__Bacteria; p__Myxococcota	0.0077497	0.0167629	0.00782792	0.000577617	0.000836342
others(<0.001)	0.000505415	0.000144404	5.42e-05	6.02e-05	1.81e-05
* L, PN, DN, TN and A indicated the larva, protonymph, deutonymph, tritonymph and adult stages, respectively

## Sheet: Table S3
Table S3 The abundance distribution of phlya in the bacterial communities of larva, protonymph, deutonymph, tritonymph and adult of E. eharai *
OTU ID	L	PN	DN	TN	A
d__Bacteria; k__unclassified_d__Bacteria; p__Bacteroidota	0.375363	0.164442	0.0797763	0.340215	0.461414
d__Bacteria; k__unclassified_d__Bacteria; p__Proteobacteria	0.268278	0.308392	0.25322	0.143584	0.415865
d__Bacteria; k__unclassified_d__Bacteria; p__Firmicutes	0.0954224	0.163522	0.420707	0.454537	0.026483
d__Bacteria; k__unclassified_d__Bacteria; p__Actinobacteriota	0.251318	0.330217	0.235857	0.0592975	0.0906323
d__Bacteria; k__unclassified_d__Bacteria; p__Myxococcota	0.00774951	0.015352	0.00781117	0.000583348	0.000777797
d__Bacteria; k__unclassified_d__Bacteria; p__Patescibacteria	4.74266e-05	0.0130471	0.00014228	9.48533e-06	6.16546e-05
d__Bacteria; k__unclassified_d__Bacteria; p__Bdellovibrionota	0	0.000597576	0.00105761	0.00144651	0.00431582
d__Bacteria; k__unclassified_d__Bacteria; p__Cyanobacteria	7.11399e-05	0.0024567	0.000744598	6.16546e-05	0.000128052
others(<0.001)	0.00175004	0.00197295	0.000682943	0.000265589	0.000322501
* L, PN, DN, TN and A indicated the larva, protonymph, deutonymph, tritonymph and adult stages, respectively

## Sheet: Table S4
Table S4 The abundance distribution of classes in the bacterial communities of larva, protonymph, deutonymph, tritonymph and adult of E. eharai *
OTU ID	L	PN	DN	TN	A
d__Bacteria; k__unclassified_d__Bacteria; p__Bacteroidota; c__Bacteroidia	0.375363	0.164442	0.0797763	0.340215	0.461366
d__Bacteria; k__unclassified_d__Bacteria; p__Firmicutes; c__Bacilli	0.0952848	0.1221	0.419711	0.454456	0.026317
d__Bacteria; k__unclassified_d__Bacteria; p__Actinobacteriota; c__Actinobacteria	0.250617	0.326523	0.234235	0.0591552	0.0904521
d__Bacteria; k__unclassified_d__Bacteria; p__Proteobacteria; c__Alphaproteobacteria	0.142266	0.179353	0.170864	0.0682943	0.17186
d__Bacteria; k__unclassified_d__Bacteria; p__Proteobacteria; c__Gammaproteobacteria	0.126013	0.129038	0.0823563	0.0752898	0.244005
d__Bacteria; k__unclassified_d__Bacteria; p__Firmicutes; c__Clostridia	7.11399e-05	0.0404122	0.000711399	8.06253e-05	0.000147023
d__Bacteria; k__unclassified_d__Bacteria; p__Myxococcota; c__Polyangia	0.00774951	0.0153235	0.00781117	0.000583348	0.000777797
d__Bacteria; k__unclassified_d__Bacteria; p__Patescibacteria; c__Saccharimonadia	4.74266e-05	0.0130471	0.000104339	9.48533e-06	6.16546e-05
d__Bacteria; k__unclassified_d__Bacteria; p__Bdellovibrionota; c__Bdellovibrionia	0	0.000597576	0.00105761	0.00144651	0.00431582
d__Bacteria; k__unclassified_d__Bacteria; p__Actinobacteriota; c__Thermoleophilia	0.000241876	0.00262744	0.00129	1.89707e-05	8.53679e-05
d__Bacteria; k__unclassified_d__Bacteria; p__Cyanobacteria; c__Cyanobacteriia	7.11399e-05	0.00244247	0.000720885	6.16546e-05	0.000113824
d__Bacteria; k__unclassified_d__Bacteria; p__Firmicutes; c__Negativicutes	6.63973e-05	0.00101019	0.00028456	0	9.48533e-06
others(<0.001)	0.00221008	0.00308273	0.00107658	0.000388898	0.000488494
* L, PN, DN, TN and A indicated the larva, protonymph, deutonymph, tritonymph and adult stages, respectively

## Sheet: Table S5
Table S5 The abundance distribution of families in the bacterial communities of larva, protonymph, deutonymph, tritonymph and adult of E. eharai *
OTU ID	L	PN	DN	TN	A
d__Bacteria; k__unclassified_d__Bacteria; p__Firmicutes; c__Bacilli; o__Bacillales; f__Bacillaceae	0.0948153	0.116731	0.418407	0.45429	0.0258428
d__Bacteria; k__unclassified_d__Bacteria; p__Bacteroidota; c__Bacteroidia; o__Flavobacteriales; f__Weeksellaceae	0.208184	0.0301301	0.0229213	0.180795	0.241093
d__Bacteria; k__unclassified_d__Bacteria; p__Bacteroidota; c__Bacteroidia; o__Chitinophagales; f__Chitinophagaceae	0.0913247	0.096959	0.0464259	0.132463	0.208554
d__Bacteria; k__unclassified_d__Bacteria; p__Proteobacteria; c__Alphaproteobacteria; o__Rhizobiales; f__Rhizobiaceae	0.0784816	0.102019	0.111519	0.0478535	0.13362
d__Bacteria; k__unclassified_d__Bacteria; p__Actinobacteriota; c__Actinobacteria; o__Streptomycetales; f__Streptomycetaceae	0.119762	0.139283	0.0567602	0.0291484	0.0202986
d__Bacteria; k__unclassified_d__Bacteria; p__Proteobacteria; c__Gammaproteobacteria; o__Xanthomonadales; f__Xanthomonadaceae	0.0713344	0.0303625	0.0104291	0.0230304	0.134246
d__Bacteria; k__unclassified_d__Bacteria; p__Actinobacteriota; c__Actinobacteria; o__Pseudonocardiales; f__Pseudonocardiaceae	0.0747301	0.0886167	0.052046	0.0138201	0.00524064
d__Bacteria; k__unclassified_d__Bacteria; p__Proteobacteria; c__Gammaproteobacteria; o__Burkholderiales; f__Alcaligenaceae	0.0330611	0.00785385	0.021323	0.0399095	0.0919033
d__Bacteria; k__unclassified_d__Bacteria; p__Proteobacteria; c__Alphaproteobacteria; o__Rhizobiales; f__Labraceae	0.051401	0.0515006	0.0446664	0.0159496	0.0253543
d__Bacteria; k__unclassified_d__Bacteria; p__Bacteroidota; c__Bacteroidia; o__Sphingobacteriales; f__Sphingobacteriaceae	0.075617	0.0244105	0.00983154	0.0265684	0.010799
d__Bacteria; k__unclassified_d__Bacteria; p__Actinobacteriota; c__Actinobacteria; o__Corynebacteriales; f__Mycobacteriaceae	0.0236801	0.0306755	0.0335022	0.00687212	0.0429116
d__Bacteria; k__unclassified_d__Bacteria; p__Actinobacteriota; c__Actinobacteria; o__Corynebacteriales; f__Nocardiaceae	0.0045245	0.0266633	0.0519843	0.00121412	0.00956595
d__Bacteria; k__unclassified_d__Bacteria; p__Proteobacteria; c__Gammaproteobacteria; o__Xanthomonadales; f__Rhodanobacteraceae	0.00965132	0.0511733	0.0243204	0.00108133	0.000834709
d__Bacteria; k__unclassified_d__Bacteria; p__Actinobacteriota; c__Actinobacteria; o__Corynebacteriales; f__Tsukamurellaceae	0.00515527	0.0141379	0.0283327	0.00283611	0.000289302
d__Bacteria; k__unclassified_d__Bacteria; p__Myxococcota; c__Polyangia; o__Polyangiales; f__Polyangiaceae	0.00749815	0.0151433	0.00763094	0.000540664	0.000773054
d__Bacteria; k__unclassified_d__Bacteria; p__Proteobacteria; c__Gammaproteobacteria; o__Burkholderiales; f__Comamonadaceae	0.00632197	0.00425891	0.00962286	0.00816687	0.000161251
d__Bacteria; k__unclassified_d__Bacteria; p__Proteobacteria; c__Gammaproteobacteria; o__Pseudomonadales; f__Moraxellaceae	0.00175479	0.00746021	0.00912488	0.000621289	0.00334358
d__Bacteria; k__unclassified_d__Bacteria; p__Actinobacteriota; c__Actinobacteria; o__Streptosporangiales; f__Streptosporangiaceae	0.0114772	0.00743175	0.00191129	0.000578605	0.000346214
d__Bacteria; k__unclassified_d__Bacteria; p__Proteobacteria; c__Gammaproteobacteria; o__Enterobacterales; f__Enterobacteriaceae	4.2684e-05	0.0214368	0	4.74266e-06	0.000189707
d__Bacteria; k__unclassified_d__Bacteria; p__Actinobacteriota; c__Actinobacteria; o__Micromonosporales; f__Micromonosporaceae	0.0017453	0.00858422	0.00604215	0.0010007	0.00205832
d__Bacteria; k__unclassified_d__Bacteria; p__Firmicutes; c__Clostridia; o__Lachnospirales; f__Lachnospiraceae	9.48533e-06	0.019037	5.21693e-05	0	6.63973e-05
d__Bacteria; k__unclassified_d__Bacteria; p__Proteobacteria; c__Alphaproteobacteria; o__Rhizobiales; f__Xanthobacteraceae	0.00138011	0.00930985	0.00443913	0.000298788	0.00118092
d__Bacteria; k__unclassified_d__Bacteria; p__Proteobacteria; c__Gammaproteobacteria; o__Pseudomonadales; f__Pseudomonadaceae	0.00221957	0.000953275	0.0016789	0.000526436	0.0111263
d__Bacteria; k__unclassified_d__Bacteria; p__Actinobacteriota; c__Actinobacteria; o__Corynebacteriales; f__Segniliparaceae	0.00417829	0.000137537	0	0.00221482	0.00733216
d__Bacteria; k__unclassified_d__Bacteria; p__Firmicutes; c__Clostridia; o__Oscillospirales; f__Ruminococcaceae	0	0.0132889	0	1.4228e-05	3.31986e-05
d__Bacteria; k__unclassified_d__Bacteria; p__Proteobacteria; c__Gammaproteobacteria; o__Burkholderiales; f__Burkholderiaceae	0.00101019	0.00360917	0.00444862	0.00155085	0.00138011
d__Bacteria; k__unclassified_d__Bacteria; p__Patescibacteria; c__Saccharimonadia; o__Saccharimonadales; f__YM_S32_TM7_50_20	0	0.0118946	0	0	0
d__Bacteria; k__unclassified_d__Bacteria; p__Proteobacteria; c__Alphaproteobacteria; o__Rhizobiales; f__Devosiaceae	0.00227648	0.000464781	0.00142754	0.00224802	0.00508888
d__Bacteria; k__unclassified_d__Bacteria; p__Bacteroidota; c__Bacteroidia; o__Bacteroidales; f__Bacteroidaceae	9.48533e-06	0.0109129	0	0	0
d__Bacteria; k__unclassified_d__Bacteria; p__Proteobacteria; c__Alphaproteobacteria; o__Sphingomonadales; f__Sphingomonadaceae	0.00051695	0.00182593	0.00159353	0.000194449	0.00450553
d__Bacteria; k__unclassified_d__Bacteria; p__Proteobacteria; c__Alphaproteobacteria; o__Rhizobiales; f__Beijerinckiaceae	0.00200615	0.00117144	0.00349534	0.000749341	0.000829966
d__Bacteria; k__unclassified_d__Bacteria; p__Proteobacteria; c__Alphaproteobacteria; o__Azospirillales; f__Inquilinaceae	0.000184964	0.00745547	0.000412612	6.16546e-05	4.74266e-05
d__Bacteria; k__unclassified_d__Bacteria; p__Bdellovibrionota; c__Bdellovibrionia; o__Bdellovibrionales; f__Bdellovibrionaceae	0	0.000597576	0.00105761	0.00144651	0.00429685
d__Bacteria; k__unclassified_d__Bacteria; p__Actinobacteriota; c__Actinobacteria; o__Propionibacteriales; f__Nocardioidaceae	0.00234288	0.00249938	0.000839451	0.00021342	0.000493237
d__Bacteria; k__unclassified_d__Bacteria; p__Actinobacteriota; c__Actinobacteria; o__Micrococcales; f__Microbacteriaceae	0.00115721	0.000317758	0.00119989	0.00106236	0.0013564
d__Bacteria; k__unclassified_d__Bacteria; p__Proteobacteria; c__Alphaproteobacteria; o__Rhizobiales; f__Rhizobiales_Incertae_Sedis	0.00163622	0.00134692	0.000886878	0.000189707	0.000180221
d__Bacteria; k__unclassified_d__Bacteria; p__Firmicutes; c__Clostridia; o__Peptostreptococcales-Tissierellales; f__Peptostreptococcaceae	0	0.00311593	0.000602318	2.37133e-05	0
d__Bacteria; k__unclassified_d__Bacteria; p__Proteobacteria; c__Alphaproteobacteria; o__Rhizobiales; f__Hyphomicrobiaceae	0.00236185	0.000858422	0.000346214	4.2684e-05	7.58826e-05
d__Bacteria; k__unclassified_d__Bacteria; p__Actinobacteriota; c__Actinobacteria; o__Micrococcales; f__Dermabacteraceae	0	0.00367082	0	0	0
d__Bacteria; k__unclassified_d__Bacteria; p__Actinobacteriota; c__Actinobacteria; o__Bifidobacteriales; f__Bifidobacteriaceae	0	0.00301159	0	1.89707e-05	0
d__Bacteria; k__unclassified_d__Bacteria; p__Actinobacteriota; c__Thermoleophilia; o__Solirubrobacterales; f__Solirubrobacteraceae	2.37133e-05	0.00201089	0.000796767	1.4228e-05	0
d__Bacteria; k__unclassified_d__Bacteria; p__Actinobacteriota; c__Actinobacteria; o__Corynebacteriales; f__Corynebacteriaceae	0.00124258	0.000151765	0.000829966	1.89707e-05	0.000260846
d__Bacteria; k__unclassified_d__Bacteria; p__Firmicutes; c__Bacilli; o__Staphylococcales; f__Staphylococcaceae	0.000365185	0.00146074	0.000275074	0.000104339	0.000227648
d__Bacteria; k__unclassified_d__Bacteria; p__Proteobacteria; c__Alphaproteobacteria; o__Caulobacterales; f__Caulobacteraceae	0.000222905	0.00073037	0.00112875	2.37133e-05	0.000260846
d__Bacteria; k__unclassified_d__Bacteria; p__Cyanobacteria; c__Cyanobacteriia; o__Cyanobacteriales; f__unclassified_o__Cyanobacteriales	0	0.00199192	0	0	4.74266e-06
d__Bacteria; k__unclassified_d__Bacteria; p__Proteobacteria; c__Alphaproteobacteria; o__Rickettsiales; f__Rickettsiaceae	0.00107184	0.00021342	0	3.31986e-05	0.000294045
d__Bacteria; k__unclassified_d__Bacteria; p__Firmicutes; c__Negativicutes; o__Veillonellales-Selenomonadales; f__Veillonellaceae	6.63973e-05	0.00101019	0.00028456	0	9.48533e-06
d__Bacteria; k__unclassified_d__Bacteria; p__Firmicutes; c__Clostridia; o__Clostridiales; f__Clostridiaceae	0	0.00131846	0	9.48533e-06	0
d__Bacteria; k__unclassified_d__Bacteria; p__Patescibacteria; c__Saccharimonadia; o__Saccharimonadales; f__unclassified_o__Saccharimonadales	0	0.00115247	0	9.48533e-06	6.16546e-05
others(<0.001)	0.00515527	0.0196489	0.0074033	0.00218637	0.00346214
* L, PN, DN, TN and A indicated the larva, protonymph, deutonymph, tritonymph and adult stages, respectively

## Sheet: Table S6
Table S6 The abundance distribution of genera in the bacterial communities of larva, protonymph, deutonymph, tritonymph and adult of E. eharai *
OTU ID	L	PN	DN	TN	A
d__Bacteria; k__unclassified_d__Bacteria; p__Firmicutes; c__Bacilli; o__Bacillales; f__Bacillaceae; g__Bacillus	0.0948011	0.116731	0.418407	0.45429	0.0258428
d__Bacteria; k__unclassified_d__Bacteria; p__Bacteroidota; c__Bacteroidia; o__Flavobacteriales; f__Weeksellaceae; g__Chryseobacterium	0.208184	0.0300685	0.0227458	0.1807	0.241051
d__Bacteria; k__unclassified_d__Bacteria; p__Actinobacteriota; c__Actinobacteria; o__Streptomycetales; f__Streptomycetaceae; g__Streptomyces	0.119762	0.139283	0.0567602	0.0291484	0.0202986
d__Bacteria; k__unclassified_d__Bacteria; p__Bacteroidota; c__Bacteroidia; o__Chitinophagales; f__Chitinophagaceae; g__Chitinophaga	0.0543794	0.0124495	0.0136873	0.0562575	0.175166
d__Bacteria; k__unclassified_d__Bacteria; p__Proteobacteria; c__Alphaproteobacteria; o__Rhizobiales; f__Rhizobiaceae; g__Brucella	0.0499165	0.031496	0.0175479	0.0223142	0.117471
d__Bacteria; k__unclassified_d__Bacteria; p__Actinobacteriota; c__Actinobacteria; o__Pseudonocardiales; f__Pseudonocardiaceae; g__Pseudonocardia	0.0747254	0.0886167	0.0516429	0.0138201	0.00524064
d__Bacteria; k__unclassified_d__Bacteria; p__Proteobacteria; c__Gammaproteobacteria; o__Xanthomonadales; f__Xanthomonadaceae; g__Luteimonas	0.0640923	0.0301207	0.0103817	0.0229782	0.0926954
d__Bacteria; k__unclassified_d__Bacteria; p__Proteobacteria; c__Alphaproteobacteria; o__Rhizobiales; f__Labraceae; g__Labrys	0.051401	0.0515006	0.0446664	0.0159496	0.0253543
d__Bacteria; k__unclassified_d__Bacteria; p__Proteobacteria; c__Gammaproteobacteria; o__Burkholderiales; f__Alcaligenaceae; g__Achromobacter	0.030078	0.0074033	0.0200662	0.0381784	0.0873599
d__Bacteria; k__unclassified_d__Bacteria; p__Proteobacteria; c__Alphaproteobacteria; o__Rhizobiales; f__Rhizobiaceae; g__unclassified_f__Rhizobiaceae	0.0132795	0.0528807	0.0861789	0.0173581	0.00401229
d__Bacteria; k__unclassified_d__Bacteria; p__Bacteroidota; c__Bacteroidia; o__Chitinophagales; f__Chitinophagaceae; g__Taibaiella	0.0110172	0.037799	0.00626506	0.0650029	0.0188379
d__Bacteria; k__unclassified_d__Bacteria; p__Actinobacteriota; c__Actinobacteria; o__Corynebacteriales; f__Mycobacteriaceae; g__Mycobacterium	0.0236801	0.0306755	0.0335022	0.00687212	0.0429116
d__Bacteria; k__unclassified_d__Bacteria; p__Bacteroidota; c__Bacteroidia; o__Sphingobacteriales; f__Sphingobacteriaceae; g__Sphingobacterium	0.0742084	0.0171827	0.00949007	0.0265257	0.00920077
d__Bacteria; k__unclassified_d__Bacteria; p__Bacteroidota; c__Bacteroidia; o__Chitinophagales; f__Chitinophagaceae; g__Niabella	0.0254491	0.0460987	0.0260325	0.0111974	0.0145505
d__Bacteria; k__unclassified_d__Bacteria; p__Actinobacteriota; c__Actinobacteria; o__Corynebacteriales; f__Nocardiaceae; g__Nocardia	0.00325821	0.0227221	0.0462647	0.000829966	0.00956121
d__Bacteria; k__unclassified_d__Bacteria; p__Proteobacteria; c__Alphaproteobacteria; o__Rhizobiales; f__Rhizobiaceae; g__Mesorhizobium	0.0104813	0.0174008	0.00767837	0.00800562	0.0119752
d__Bacteria; k__unclassified_d__Bacteria; p__Proteobacteria; c__Gammaproteobacteria; o__Xanthomonadales; f__Rhodanobacteraceae; g__unclassified_f__Rhodanobacteraceae	0.00141331	0.0326106	0.0192742	0.000706657	0.000260846
d__Bacteria; k__unclassified_d__Bacteria; p__Actinobacteriota; c__Actinobacteria; o__Corynebacteriales; f__Tsukamurellaceae; g__Tsukamurella	0.00515527	0.0141379	0.0283327	0.00283611	0.000289302
d__Bacteria; k__unclassified_d__Bacteria; p__Proteobacteria; c__Gammaproteobacteria; o__Xanthomonadales; f__Xanthomonadaceae; g__Stenotrophomonas	0.0072373	9.48533e-05	4.74266e-05	1.4228e-05	0.0415505
d__Bacteria; k__unclassified_d__Bacteria; p__Proteobacteria; c__Gammaproteobacteria; o__Xanthomonadales; f__Rhodanobacteraceae; g__Dokdonella	0.00710925	0.0185628	0.00502722	0.00037467	0.000573862
d__Bacteria; k__unclassified_d__Bacteria; p__Myxococcota; c__Polyangia; o__Polyangiales; f__Polyangiaceae; g__Pajaroellobacter	0.00749815	0.0151433	0.00763094	0.000540664	0.000773054
d__Bacteria; k__unclassified_d__Bacteria; p__Proteobacteria; c__Gammaproteobacteria; o__Burkholderiales; f__Comamonadaceae; g__unclassified_f__Comamonadaceae	0.00571017	0.00364711	0.00903952	0.00810521	3.79413e-05
d__Bacteria; k__unclassified_d__Bacteria; p__Proteobacteria; c__Gammaproteobacteria; o__Pseudomonadales; f__Moraxellaceae; g__Acinetobacter	0.00168365	0.00736536	0.00903477	0.000564377	0.00325347
d__Bacteria; k__unclassified_d__Bacteria; p__Proteobacteria; c__Gammaproteobacteria; o__Enterobacterales; f__Enterobacteriaceae; g__Escherichia-Shigella	0	0.0213752	0	0	3.31986e-05
d__Bacteria; k__unclassified_d__Bacteria; p__Actinobacteriota; c__Actinobacteria; o__Streptosporangiales; f__Streptosporangiaceae; g__Nonomuraea	0.0114535	0.00698594	0.00190655	0.000578605	0.000346214
d__Bacteria; k__unclassified_d__Bacteria; p__Proteobacteria; c__Gammaproteobacteria; o__Pseudomonadales; f__Pseudomonadaceae; g__Pseudomonas	0.00221957	0.000953275	0.0016789	0.000526436	0.0111263
d__Bacteria; k__unclassified_d__Bacteria; p__Proteobacteria; c__Alphaproteobacteria; o__Rhizobiales; f__Xanthobacteraceae; g__Rhodopseudomonas	0.00118092	0.00876444	0.00408818	0.00028456	0.0011667
d__Bacteria; k__unclassified_d__Bacteria; p__Actinobacteriota; c__Actinobacteria; o__Corynebacteriales; f__Segniliparaceae; g__Segniliparus	0.00417829	0.000137537	0	0.00221482	0.00733216
d__Bacteria; k__unclassified_d__Bacteria; p__Actinobacteriota; c__Actinobacteria; o__Micromonosporales; f__Micromonosporaceae; g__unclassified_f__Micromonosporaceae	0.0016457	0.00841823	0.0013232	3.31986e-05	0.00065923
d__Bacteria; k__unclassified_d__Bacteria; p__Patescibacteria; c__Saccharimonadia; o__Saccharimonadales; f__YM_S32_TM7_50_20; g__unclassified_f__YM_S32_TM7_50_20	0	0.0118946	0	0	0
d__Bacteria; k__unclassified_d__Bacteria; p__Proteobacteria; c__Alphaproteobacteria; o__Rhizobiales; f__Devosiaceae; g__Devosia	0.00224802	0.000460038	0.00141806	0.00223854	0.00508888
d__Bacteria; k__unclassified_d__Bacteria; p__Actinobacteriota; c__Actinobacteria; o__Corynebacteriales; f__Nocardiaceae; g__unclassified_f__Nocardiaceae	0.00126155	0.00394115	0.00571491	0.000369928	4.74266e-06
d__Bacteria; k__unclassified_d__Bacteria; p__Bacteroidota; c__Bacteroidia; o__Bacteroidales; f__Bacteroidaceae; g__Bacteroides	9.48533e-06	0.0109129	0	0	0
d__Bacteria; k__unclassified_d__Bacteria; p__Bacteroidota; c__Bacteroidia; o__Sphingobacteriales; f__Sphingobacteriaceae; g__Pedobacter	0.00140857	0.00722782	0.000341472	4.2684e-05	0.00159828
d__Bacteria; k__unclassified_d__Bacteria; p__Proteobacteria; c__Gammaproteobacteria; o__Burkholderiales; f__Alcaligenaceae; g__Bordetella	0.00295942	0.000118567	0.00108133	0.0016789	0.00454347
d__Bacteria; k__unclassified_d__Bacteria; p__Firmicutes; c__Clostridia; o__Oscillospirales; f__Ruminococcaceae; g__Faecalibacterium	0	0.00850359	0	0	0
d__Bacteria; k__unclassified_d__Bacteria; p__Proteobacteria; c__Alphaproteobacteria; o__Azospirillales; f__Inquilinaceae; g__Inquilinus	0.000184964	0.00745547	0.000412612	6.16546e-05	4.74266e-05
d__Bacteria; k__unclassified_d__Bacteria; p__Bdellovibrionota; c__Bdellovibrionia; o__Bdellovibrionales; f__Bdellovibrionaceae; g__Bdellovibrio	0	0.000597576	0.00105761	0.00144651	0.00429685
d__Bacteria; k__unclassified_d__Bacteria; p__Proteobacteria; c__Gammaproteobacteria; o__Burkholderiales; f__Burkholderiaceae; g__Ralstonia	0.000815738	0.0027128	0.00250887	0.000379413	0.000905849
d__Bacteria; k__unclassified_d__Bacteria; p__Firmicutes; c__Clostridia; o__Lachnospirales; f__Lachnospiraceae; g__Blautia	9.48533e-06	0.00683892	0	0	0
d__Bacteria; k__unclassified_d__Bacteria; p__Actinobacteriota; c__Actinobacteria; o__Micromonosporales; f__Micromonosporaceae; g__Actinorhabdospora	7.58826e-05	0.000113824	0.00395538	0.000962761	0.00139909
d__Bacteria; k__unclassified_d__Bacteria; p__Proteobacteria; c__Alphaproteobacteria; o__Rhizobiales; f__Beijerinckiaceae; g__Bosea	0.00179747	0.00115247	0.00208203	0.000645002	0.000109081
d__Bacteria; k__unclassified_d__Bacteria; p__Actinobacteriota; c__Actinobacteria; o__Micrococcales; f__Microbacteriaceae; g__Microbacterium	0.00115721	0.000317758	0.00119041	0.00106236	0.00129
d__Bacteria; k__unclassified_d__Bacteria; p__Proteobacteria; c__Alphaproteobacteria; o__Rhizobiales; f__Rhizobiaceae; g__Shinella	0.00469049	2.8456e-05	8.53679e-05	3.31986e-05	9.48533e-06
d__Bacteria; k__unclassified_d__Bacteria; p__Actinobacteriota; c__Actinobacteria; o__Propionibacteriales; f__Nocardioidaceae; g__Aeromicrobium	0.00194449	0.00159353	0.000692429	0.000175479	0.000412612
d__Bacteria; k__unclassified_d__Bacteria; p__Proteobacteria; c__Alphaproteobacteria; o__Sphingomonadales; f__Sphingomonadaceae; g__Sphingopyxis	5.6912e-05	0	2.37133e-05	0	0.0042352
d__Bacteria; k__unclassified_d__Bacteria; p__Proteobacteria; c__Alphaproteobacteria; o__Rhizobiales; f__Rhizobiales_Incertae_Sedis; g__Nordella	0.00163622	0.00134692	0.000886878	0.000175479	0.000180221
d__Bacteria; k__unclassified_d__Bacteria; p__Firmicutes; c__Clostridia; o__Oscillospirales; f__Ruminococcaceae; g__Ruminococcus	0	0.00386527	0	0	0
d__Bacteria; k__unclassified_d__Bacteria; p__Proteobacteria; c__Alphaproteobacteria; o__Sphingomonadales; f__Sphingomonadaceae; g__Sphingomonas	0.00044581	0.00151765	0.00147023	0.000175479	0.000161251
d__Bacteria; k__unclassified_d__Bacteria; p__Proteobacteria; c__Alphaproteobacteria; o__Rhizobiales; f__Hyphomicrobiaceae; g__Hyphomicrobium	0.00236185	0.000858422	0.000346214	4.2684e-05	7.58826e-05
d__Bacteria; k__unclassified_d__Bacteria; p__Actinobacteriota; c__Actinobacteria; o__Micrococcales; f__Dermabacteraceae; g__Brachybacterium	0	0.00367082	0	0	0
d__Bacteria; k__unclassified_d__Bacteria; p__Firmicutes; c__Clostridia; o__Lachnospirales; f__Lachnospiraceae; g__Fusicatenibacter	0	0.00364237	0	0	0
d__Bacteria; k__unclassified_d__Bacteria; p__Proteobacteria; c__Gammaproteobacteria; o__Burkholderiales; f__Burkholderiaceae; g__unclassified_f__Burkholderiaceae	0.000123309	0.000720885	0.000735113	0.00112401	0.000346214
d__Bacteria; k__unclassified_d__Bacteria; p__Actinobacteriota; c__Actinobacteria; o__Bifidobacteriales; f__Bifidobacteriaceae; g__Bifidobacterium	0	0.00301159	0	1.89707e-05	0
d__Bacteria; k__unclassified_d__Bacteria; p__Firmicutes; c__Clostridia; o__Peptostreptococcales-Tissierellales; f__Peptostreptococcaceae; g__Romboutsia	0	0.00209626	0.000602318	2.37133e-05	0
d__Bacteria; k__unclassified_d__Bacteria; p__Actinobacteriota; c__Thermoleophilia; o__Solirubrobacterales; f__Solirubrobacteraceae; g__Conexibacter	2.37133e-05	0.00201089	0.00058809	0	0
d__Bacteria; k__unclassified_d__Bacteria; p__Firmicutes; c__Bacilli; o__Staphylococcales; f__Staphylococcaceae; g__Staphylococcus	0.000365185	0.00146074	0.000260846	7.58826e-05	0.000208677
d__Bacteria; k__unclassified_d__Bacteria; p__Actinobacteriota; c__Actinobacteria; o__Corynebacteriales; f__Corynebacteriaceae; g__Corynebacterium	0.00124258	9.95959e-05	0.000687686	9.48533e-06	0.000251361
d__Bacteria; k__unclassified_d__Bacteria; p__Cyanobacteria; c__Cyanobacteriia; o__Cyanobacteriales; f__unclassified_o__Cyanobacteriales; g__unclassified_o__Cyanobacteriales	0	0.00199192	0	0	4.74266e-06
d__Bacteria; k__unclassified_d__Bacteria; p__Proteobacteria; c__Alphaproteobacteria; o__Rhizobiales; f__Beijerinckiaceae; g__Methylobacterium-Methylorubrum	0.000113824	9.48533e-06	0.00102442	6.16546e-05	0.000716142
d__Bacteria; k__unclassified_d__Bacteria; p__Firmicutes; c__Clostridia; o__Lachnospirales; f__Lachnospiraceae; g__[Eubacterium]_hallii_group	0	0.00180695	0	0	0
d__Bacteria; k__unclassified_d__Bacteria; p__Firmicutes; c__Clostridia; o__Lachnospirales; f__Lachnospiraceae; g__[Eubacterium]_ventriosum_group	0	0.00170736	0	0	0
d__Bacteria; k__unclassified_d__Bacteria; p__Proteobacteria; c__Alphaproteobacteria; o__Rickettsiales; f__Rickettsiaceae; g__Candidatus_Megaira	0.00104339	0.00021342	0	3.31986e-05	0.000294045
d__Bacteria; k__unclassified_d__Bacteria; p__Proteobacteria; c__Gammaproteobacteria; o__Burkholderiales; f__Burkholderiaceae; g__Burkholderia-Caballeronia-Paraburkholderia	7.11399e-05	0.000175479	0.00120464	4.74266e-05	6.63973e-05
d__Bacteria; k__unclassified_d__Bacteria; p__Firmicutes; c__Clostridia; o__Lachnospirales; f__Lachnospiraceae; g__Anaerostipes	0	0.00155559	0	0	0
d__Bacteria; k__unclassified_d__Bacteria; p__Firmicutes; c__Clostridia; o__Clostridiales; f__Clostridiaceae; g__Clostridium_sensu_stricto_1	0	0.00131846	0	9.48533e-06	0
d__Bacteria; k__unclassified_d__Bacteria; p__Patescibacteria; c__Saccharimonadia; o__Saccharimonadales; f__unclassified_o__Saccharimonadales; g__unclassified_o__Saccharimonadales	0	0.00115247	0	9.48533e-06	6.16546e-05
d__Bacteria; k__unclassified_d__Bacteria; p__Proteobacteria; c__Gammaproteobacteria; o__Xanthomonadales; f__Rhodanobacteraceae; g__Luteibacter	0.00112875	0	1.89707e-05	0	0
d__Bacteria; k__unclassified_d__Bacteria; p__Firmicutes; c__Clostridia; o__Peptostreptococcales-Tissierellales; f__Peptostreptococcaceae; g__Intestinibacter	0	0.00101967	0	0	0
others(<0.001)	0.0076262	0.0302534	0.0129095	0.00288828	0.00476163
* L, PN, DN, TN and A indicated the larva, protonymph, deutonymph, tritonymph and adult stages, respectively

## Sheet: Table S7
Table S7 The abundance distribution of predicted KEGG pathways at level 1 of the bacterial communities of larva, protonymph, deutonymph, tritonymph and adult of E. eharai *
Pathway level 1	L1	L2	L3	L4	PN1	PN2	PN3	PN4	DN1	DN2	DN3	DN4	TN1	TN2	TN3	TN4	A1	A2	A3	A4
Cellular Processes	6.16752e+06	5.97571e+06	5.42542e+06	6.45708e+06	5.25737e+06	6.89242e+06	6.12366e+06	5.89309e+06	7.28576e+06	8.3493e+06	6.00425e+06	6.06053e+06	6.52666e+06	6.18963e+06	5.01584e+06	5.34548e+06	6.97811e+06	6.78002e+06	7.09717e+06	6.19958e+06
Environmental Information Processing	7.96625e+06	8.44104e+06	7.0153e+06	8.44616e+06	7.95995e+06	9.34286e+06	7.93242e+06	8228656	1.04064e+07	1.16352e+07	8.40857e+06	8.88011e+06	9.27052e+06	8.05764e+06	6.94196e+06	7.44135e+06	8.85336e+06	8.65834e+06	9.22828e+06	8.84594e+06
Genetic Information Processing	8953286	8.0581e+06	9.91703e+06	1.00238e+07	7.89812e+06	8.92853e+06	9.26596e+06	8.13328e+06	9.14687e+06	9.30227e+06	7.78816e+06	8.17118e+06	7.34397e+06	9.97635e+06	8.3227e+06	8.30102e+06	1.09841e+07	9.99435e+06	1.01453e+07	8.06315e+06
Human Diseases	6.25968e+06	5.32246e+06	6.84072e+06	6.45592e+06	4.66691e+06	5.81874e+06	5.9038e+06	5.91675e+06	6.30407e+06	7.32742e+06	4.98846e+06	5.15581e+06	5.17385e+06	6.41895e+06	5.03146e+06	5.3178e+06	8.57926e+06	7.61153e+06	7.11485e+06	5.69343e+06
Metabolism	1.18722e+08	1.16796e+08	1.23616e+08	1.33542e+08	1.06511e+08	1.35003e+08	1.24292e+08	1.12946e+08	1.39147e+08	1.3957e+08	1.08667e+08	1.16261e+08	1.04348e+08	1.28517e+08	1.01946e+08	1.06063e+08	1.39168e+08	1.31756e+08	1.3044e+08	1.17471e+08
Organismal Systems	3.07091e+06	3.01067e+06	3.59094e+06	3.49246e+06	2.62717e+06	3.48994e+06	3.04717e+06	2.98748e+06	3.60925e+06	3.60323e+06	2.83196e+06	2.97904e+06	2.62937e+06	3.14622e+06	2.78172e+06	2.92718e+06	3.90077e+06	3.35944e+06	3.52367e+06	2.91031e+06
* L, PN, DN, TN and A indicated the larva, protonymph, deutonymph, tritonymph and adult stages, respectively

## Sheet: Table S8
Table S8 The abundance distribution of predicted KEGG pathways at level 2 of the bacterial communities of larva, protonymph, deutonymph, tritonymph and adult of E. eharai *
Pathway level 2	L1	L2	L3	L4	PN1	PN2	PN3	PN4	TN1	TN2	TN3	TN4	DN1	DN2	DN3	DN4	A1	A2	A3	A4
Aging	831175	784963	984183	926007	613639	854403	761046	797963	738134	809539	751744	857885	894863	936678	738529	830991	1.1877e+06	985120	1.04409e+06	806766
Amino acid metabolism	1.27631e+07	1.29046e+07	1.35306e+07	1.46758e+07	1.14309e+07	1.48419e+07	1.35687e+07	1.24132e+07	1.18208e+07	1.38109e+07	1.12238e+07	1.22121e+07	1.60053e+07	1.62381e+07	1.22261e+07	1.28388e+07	1.47567e+07	1.41796e+07	1.44044e+07	1.32105e+07
Biosynthesis of other secondary metabolites	2.53904e+06	2.26528e+06	2.96471e+06	2.75466e+06	2.02536e+06	2.5753e+06	2.54718e+06	2.28529e+06	1.84314e+06	2.87301e+06	2.09451e+06	2.30629e+06	2.57171e+06	2.64555e+06	1.9035e+06	2.07525e+06	3.36959e+06	3.12349e+06	2.82384e+06	2.32287e+06
Cancer: overview	873504	852326	864093	918649	757957	1.01433e+06	863840	884199	860930	873359	742865	809682	1.03891e+06	1.16016e+06	853996	916827	1.10878e+06	921534	970082	763285
Cancer: specific types	317529	248149	296145	352357	185157	294583	287318	333384	197840	299032	198713	187134	318989	398430	186254	212133	447066	383197	397935	293209
Carbohydrate metabolism	1.33993e+07	1.36189e+07	1.38661e+07	1.52088e+07	1.27645e+07	1.57181e+07	1.40251e+07	1.26181e+07	1.24825e+07	1.45369e+07	1.21325e+07	1.21475e+07	1.57313e+07	1.56987e+07	1.29096e+07	1.36008e+07	1.55304e+07	1.46495e+07	1.45371e+07	1.30812e+07
Cardiovascular disease	353084	268283	353988	371395	233279	324191	302150	351277	209315	334872	233703	224428	333030	389658	208474	234578	502438	402140	434887	301002
Cell growth and death	1.13017e+06	1.09651e+06	1.12979e+06	1.36938e+06	983992	1.20364e+06	1.31066e+06	1.16878e+06	891591	1.22596e+06	953286	893712	1.35144e+06	1.49034e+06	985596	951861	1.2929e+06	1.26156e+06	1.21743e+06	1.05232e+06
Cell motility	1.08966e+06	941324	654534	758206	732571	1.08459e+06	827598	845491	1.49773e+06	918569	871731	1.01077e+06	1.0385e+06	1.40296e+06	1.18541e+06	1.25147e+06	1.29763e+06	1.17188e+06	1.26241e+06	927418
Cellular community - eukaryotes	269.5	29.5	47	26.5	360.5	566.75	169.5	11.75	277	65.5	4.5	52	379.5	351	56	986.25	14	895	20	28
Cellular community - prokaryotes	3.22664e+06	3.33623e+06	2.59136e+06	3.54592e+06	3.05783e+06	3.8973e+06	3321030	3.3007e+06	3.64198e+06	3.22461e+06	2.53709e+06	2.76276e+06	4.24394e+06	4.83486e+06	3.2802e+06	3.3165e+06	3.27985e+06	3.35271e+06	3.83152e+06	3.5892e+06
Circulatory system	52230	26696.1	23183.8	34113.3	20197.3	53507.2	27269.8	54291.3	20383.9	33871.3	8699.48	10154.9	39342.9	57901.8	15681.8	27848.1	51222	45344.5	58381	43401.6
Development and regeneration	37132.3	27912.4	45135.2	38614.1	23165.1	33623.5	32990.8	31469.8	28977.1	47616.1	36575.5	35535.8	30634.3	42707.8	29628	27930.5	58798	45181.5	41407.7	27787.3
Digestive system	90071.8	76274.5	183471	151814	70524.1	72254.3	85531.2	78194.8	73005.8	105270	163792	148833	70846.4	69450.9	81789.1	66896.5	171339	130040	150894	86853.9
Drug resistance: antimicrobial	1.34678e+06	1.16474e+06	1.79944e+06	1.24879e+06	1.11717e+06	1.11288e+06	1.22262e+06	1.15628e+06	1.47077e+06	1.58662e+06	1.32075e+06	1.53418e+06	1.22289e+06	1.45692e+06	1.28427e+06	1.27025e+06	2.13355e+06	1.81632e+06	1.56097e+06	1.26417e+06
Drug resistance: antineoplastic	458788	346506	425044	482492	314943	442636	439721	457651	267299	446912	282360	283784	446839	536440	278034	308734	572929	508791	540082	403393
Endocrine and metabolic disease	363728	319909	300444	394151	297854	385939	361901	357397	233832	349572	249939	238538	399919	418335	262525	289656	382461	362962	395309	344598
Endocrine system	1.07285e+06	1.12021e+06	1.2303e+06	1.31862e+06	987377	1.36734e+06	1.13254e+06	1.03629e+06	931309	1.08257e+06	1.00291e+06	1.01807e+06	1.3317e+06	1.19394e+06	1.06556e+06	1.1246e+06	1.19531e+06	1.06953e+06	1.19209e+06	1.02198e+06
Energy metabolism	6.48208e+06	6.28656e+06	6.54557e+06	7.34873e+06	5.74203e+06	7.3181e+06	6.78204e+06	6.19819e+06	5.38894e+06	7.01169e+06	5.33949e+06	5.40691e+06	7.45691e+06	7.519e+06	5.68237e+06	6.12407e+06	7.43791e+06	7.12803e+06	7.08922e+06	6.35243e+06
Environmental adaptation	427389	384721	451485	464978	335916	465164	405489	421798	332460	433839	336904	329485	489616	529890	349749	338187	515157	455545	490201	404686
Excretory system	46468.7	47047.8	50039.2	26596.7	40062.1	50048.8	48532.6	35295.8	53562.2	56242	32274.2	52342.2	55055.5	52733.2	52049.8	57938.9	58433	56871.6	34477.7	40115.9
Folding, sorting and degradation	1.82276e+06	1.75118e+06	1.92951e+06	2.022e+06	1.66211e+06	1.90337e+06	1.89772e+06	1.68997e+06	1.7357e+06	1.97518e+06	1.7973e+06	1.76543e+06	1.96682e+06	2.00818e+06	1.80056e+06	1.86927e+06	2.14053e+06	1.95849e+06	2010105	1.62854e+06
Global and overview maps	6.01993e+07	5.89764e+07	6.29042e+07	6.76637e+07	5.40568e+07	6.79941e+07	6.30044e+07	5.6917e+07	5.30173e+07	6.54626e+07	5.18706e+07	5.39686e+07	6.96097e+07	7.01542e+07	5.49152e+07	5.85157e+07	7.07716e+07	6.68023e+07	6.60441e+07	5.8993e+07
Glycan biosynthesis and metabolism	2.29115e+06	1.75876e+06	2.83937e+06	2.13115e+06	1.66516e+06	1.98227e+06	2.11671e+06	1.8538e+06	1.43733e+06	2.74194e+06	1.80127e+06	1.7125e+06	1.86361e+06	1.84855e+06	1.5411e+06	1.6313e+06	3.37036e+06	2.96934e+06	2.3308e+06	1.87624e+06
Immune disease	55755	65564.3	50402.8	63322.1	56159.1	72576.9	54511.8	55786.4	36783.7	53315.8	43363.3	40543	70504.6	55008.3	44261.7	54036.9	56072.1	51435.4	58102.7	53525.7
Immune system	249807	188160	372275	234399	211927	216713	217573	223376	172865	293927	232205	224718	260431	269126	183834	177443	419140	311617	293979	215676
Infectious disease: bacterial	1.07031e+06	977907	1.25088e+06	1.13353e+06	928565	1.10478e+06	1.06596e+06	1.01978e+06	940444	1.14659e+06	903220	935502	1.19001e+06	1.36665e+06	919826	951089	1.48945e+06	1.33764e+06	1.19727e+06	1.0371e+06
Infectious disease: parasitic	146917	98340.1	216652	141908	82903.9	96805.4	102334	135954	84602.4	126303	105817	146305	123133	158396	89406.6	79133.4	229355	215121	161337	118222
Infectious disease: viral	460413	314292	453489	531135	197201	302398	470300	412470	240507	452905	312694	253500	371032	507884	243546	186273	624969	672529	477678	388862
Lipid metabolism	3.85732e+06	3.8138e+06	4.22616e+06	4.36746e+06	3.36579e+06	4.46483e+06	3.98871e+06	3.77704e+06	3.24786e+06	4.01996e+06	3.30743e+06	3.40529e+06	4.82525e+06	4.50444e+06	3.55061e+06	3.90254e+06	4.59263e+06	4.3496e+06	4.29583e+06	4.09766e+06
Membrane transport	3.97498e+06	4.52026e+06	3.09422e+06	4.29401e+06	4.55425e+06	4.85148e+06	4.22843e+06	4.57718e+06	4.87753e+06	4.06017e+06	3.26094e+06	3.43807e+06	5.99279e+06	6.85327e+06	4.35605e+06	4.42299e+06	3.71601e+06	4.181e+06	4.53206e+06	5.04229e+06
Metabolism of cofactors and vitamins	6.24795e+06	5.86994e+06	6.47448e+06	6.79789e+06	5.47447e+06	6.73055e+06	6.37032e+06	5.87663e+06	5.37575e+06	6.75581e+06	5.35555e+06	5.66054e+06	6.92287e+06	7.19689e+06	5.5921e+06	5.97843e+06	7.47743e+06	7.05405e+06	6.71675e+06	5.77987e+06
Metabolism of other amino acids	2.45456e+06	2.42738e+06	2.454e+06	2.92004e+06	2.11096e+06	2.75678e+06	2.57795e+06	2.42472e+06	2.21355e+06	2.66927e+06	2.11932e+06	2.13127e+06	2.90587e+06	3.0094e+06	2.20655e+06	2.38644e+06	2.91398e+06	2.75331e+06	3.01747e+06	2.67e+06
Metabolism of terpenoids and polyketides	1.78585e+06	1.83428e+06	1.75963e+06	2.06237e+06	1.68589e+06	2.29257e+06	1.99723e+06	1.7435e+06	1.37842e+06	1.84071e+06	1.45292e+06	1.44862e+06	2.41841e+06	2.11661e+06	1.62197e+06	1.8501e+06	1.93084e+06	1.82096e+06	1.91402e+06	1.97357e+06
Nervous system	263649	349070	250855	293390	324010	374246	335194	306524	278480	283206	216492	250112	436233	450520	315090	326425	243675	260193	218062	262841
Neurodegenerative disease	715817	523406	804976	725406	393192	539953	600649	661508	490718	635118	555758	569569	621732	729076	484218	495025	989761	858677	845572	639647
Nucleotide metabolism	3.27946e+06	3.08323e+06	3.43954e+06	3.45837e+06	3.02417e+06	3.44906e+06	3.36602e+06	3.09549e+06	2.90662e+06	3.59947e+06	2.95306e+06	3.03289e+06	3.62205e+06	3.77947e+06	3.02576e+06	3.21571e+06	3.85898e+06	3.63658e+06	3.50524e+06	3.00349e+06
Replication and repair	3.44649e+06	3.00194e+06	4.10556e+06	3.85541e+06	2.94719e+06	3.35568e+06	3.5204e+06	3.09176e+06	2.60827e+06	3.89003e+06	3.15071e+06	3.20847e+06	3.43636e+06	3.45275e+06	2.81957e+06	2.94134e+06	4.41388e+06	3.97107e+06	3.9292e+06	3.08819e+06
Sensory system	140	5616	12	3928	348	2640	996	2284	196	132	124	44	532	281.5	56	776	0.45	0.45	84	208
Signal transduction	3.98107e+06	3.91117e+06	3.91995e+06	4.13805e+06	3.39746e+06	4.46944e+06	3.69357e+06	3.64793e+06	4.39182e+06	3.99423e+06	3.67812e+06	4.00269e+06	4.40491e+06	4.77921e+06	4.04508e+06	4.45102e+06	5.13728e+06	4.47547e+06	4.69538e+06	3.80273e+06
Signaling molecules and interaction	10193	9614	1126	14103	8245	21944	10417.5	3552.5	1172.5	3239.5	2894.5	593	8670.18	2715	7446.5	6090	66	1867	834	928
Substance dependence	97064	143037	25161.1	92779.9	102527	127674	132495	91063.3	140803	114345	82281.5	94634.7	167080	150458	133653	158074	42423.3	81188.7	75624.9	86409.1
Transcription	163022	162543	153205	185482	159475	181571	170085	153878	146756	168793	144700	145683	184701	181901	152619	169376	177423	164451	182354	155434
Translation	3.52101e+06	3.14243e+06	3.72876e+06	3.96088e+06	3.12935e+06	3.48791e+06	3.67775e+06	3.19766e+06	2.85324e+06	3.94234e+06	3.23e+06	3.18144e+06	3.559e+06	3.65944e+06	3.01542e+06	3.19119e+06	4.25226e+06	3.90034e+06	4.02367e+06	3.19098e+06
Transport and catabolism	720786	601614	1.0497e+06	783537	482615	706331	664207	578112	495088	820430	653724	678187	651501	620796	552987	539714	1.10772e+06	992980	785784	630609
Xenobiotics biodegradation and metabolism	3.42312e+06	3.95697e+06	2.61198e+06	4.15295e+06	3.16507e+06	4.87954e+06	3.94727e+06	3.74317e+06	3.2354e+06	3.19444e+06	2.29523e+06	2.63093e+06	5.21438e+06	4.8596e+06	3.49229e+06	4.14197e+06	3.15766e+06	3.28929e+06	3.76103e+06	4.1101e+06
* L, PN, DN, TN and A indicated the larva, protonymph, deutonymph, tritonymph and adult stages, respectively

## Sheet: Table S9
Table S9 The abundance distribution of predicted KEGG pathways at level 3 of the bacterial communities of larva, protonymph, deutonymph, tritonymph and adult of E. eharai *
Pathway level 3	A3	A4	A1	A2	DN4	DN2	DN3	DN1	TN1	TN2	TN3	TN4	PN3	PN2	PN1	PN4	L3	L1	L4	L2
Longevity regulating pathway	183054	135493	219174	182547	153282	144154	144867	131972	152422	203723	129110	167860	109108	114404	90677.3	117935	219218	127314	153151	127124
Longevity regulating pathway - multiple species	299739	240384	325313	267624	253829	243519	229925	258722	219124	277980	208860	243088	212088	223186	175014	218175	298380	225569	262777	225753
Longevity regulating pathway - worm	561300	430889	643216	534949	423880	549005	363736	504168	366588	376181	471569	340795	439850	516813	347948	461852	466586	478291	510079	432086
Alanine, aspartate and glutamate metabolism	1.25429e+06	1.09412e+06	1.40137e+06	1.27109e+06	1.085e+06	1.28849e+06	1.04052e+06	1.23194e+06	1.01366e+06	1.13463e+06	1.23044e+06	1.04569e+06	1.1396e+06	1.16142e+06	1.03383e+06	1.04588e+06	1.30951e+06	1.09283e+06	1.23507e+06	1.06118e+06
Arginine and proline metabolism	908193	872556	1.02792e+06	1.03206e+06	992497	1.38704e+06	1.00695e+06	1.22385e+06	1.04999e+06	983632	1.02038e+06	866742	959613	1.07947e+06	836554	883269	931623	862780	965146	973791
Arginine biosynthesis	740692	714217	825501	800857	668729	966968	648654	892146	615887	696768	758149	589828	733671	793259	670489	725483	892684	676969	769497	697471
Cysteine and methionine metabolism	1.64159e+06	1.29125e+06	1.84437e+06	1.62448e+06	1.52659e+06	1.64994e+06	1.5117e+06	1.59038e+06	1.54138e+06	1.6212e+06	1.61445e+06	1.49767e+06	1.44256e+06	1.5321e+06	1.2909e+06	1.27135e+06	1.67701e+06	1.43554e+06	1.56121e+06	1.38076e+06
Glycine, serine and threonine metabolism	1.61172e+06	1.42014e+06	1666541	1.57784e+06	1.478e+06	1.96868e+06	1.45822e+06	1.87978e+06	1.38629e+06	1.41252e+06	1.62959e+06	1.31162e+06	1.62713e+06	1.81746e+06	1.40436e+06	1.50457e+06	1.58521e+06	1.53277e+06	1.70366e+06	1.55208e+06
Histidine metabolism	860999	767121	908047	859315	707398	924325	664342	909955	645977	720510	854084	679817	774262	799944	659549	716581	809137	753022	836177	708814
Lysine biosynthesis	658289	595020	702502	669559	607617	719806	576454	705299	600899	581185	681754	539026	637537	640989	595262	552567	622728	592165	635168	592476
Lysine degradation	817318	877562	724159	757007	787144	999938	720837	1.0612e+06	643035	671098	706631	617226	789312	933002	644155	751278	737620	688948	899965	784770
Phenylalanine metabolism	1.1423e+06	1.06575e+06	1.0038e+06	1.03692e+06	837144	1.0953e+06	786012	1.15539e+06	737240	757514	954226	747124	999937	1.07766e+06	702850	854864	845810	895767	1.20914e+06	942034
Phenylalanine, tyrosine and tryptophan biosynthesis	1.05987e+06	855643	1.124e+06	1.01967e+06	786288	943263	737574	918174	713009	803937	995670	806837	912394	899031	788817	817007	995764	911564	1.01109e+06	790930
Tryptophan metabolism	1.10556e+06	1.04153e+06	950489	944743	1.04482e+06	1.22763e+06	943782	1.29497e+06	861212	853992	932392	798310	1.01402e+06	1.24482e+06	788931	950188	865646	942406	1.18483e+06	1.03487e+06
Tyrosine metabolism	641028	647787	601764	625349	565557	729378	505779	719415	533744	513946	583515	439254	554047	649680	453925	542491	555803	536665	623806	565554
Valine, leucine and isoleucine biosynthesis	568003	546586	761292	725623	574001	756873	541394	713718	573106	553709	675132	373657	649096	670118	563152	558148	653058	620600	539179	590842
Valine, leucine and isoleucine degradation	1.39453e+06	1.42127e+06	1.21497e+06	1.23508e+06	1.178e+06	1.58043e+06	1.08387e+06	1.70912e+06	905386	907455	1.17453e+06	911005	1.33551e+06	1.54298e+06	998113	1.23947e+06	1.04899e+06	1.22104e+06	1.50189e+06	1.22904e+06
Acarbose and validamycin biosynthesis	123714	85535.4	155114	138816	76282.5	106342	77742.9	97618.3	68441.4	92671.1	149543	100653	122460	98161.8	88189.8	90748.4	129188	114648	122197	86052.7
Betalain biosynthesis	45158.8	32370.2	61836.9	58932.9	38620.9	41120.7	35731.8	40711.6	29032.8	52768.5	45982.1	38634.9	42205.8	47024	28011.9	40210.2	65283.9	42435.9	44094.2	37774.8
Biosynthesis of various secondary metabolites - part 1	3388.29	8668.5	451.93	307.57	5009.18	6097	3391.86	14225.2	1067.57	1162.36	754.29	2903.57	6248.07	12413.1	9239.36	8163.68	2466.86	6053.5	5716.14	10212
Biosynthesis of various secondary metabolites - part 2	166867	129395	219694	200528	71245	98879.2	57482.8	93057.1	59785.2	145674	118519	106768	89042.6	89243.3	79110.4	108396	212158	112458	145916	88274.2
Biosynthesis of various secondary metabolites - part 3	443.58	785	2.86	17.14	330.86	428.42	35.72	492.58	239.14	437.72	89.58	78.14	288.14	1558.64	733.72	2738.86	211.72	296	1225.28	3126
Caffeine metabolism	4111.79	9293.83	1338.93	9395.24	8871.27	7855.54	6662.36	14924.2	2960.07	1062.36	5062.04	1325.49	9806.74	14158	7976.78	8585.68	1383.36	10269	6343.14	8755.25
Carbapenem biosynthesis	38041.4	55769.4	63021.9	57315.5	68473.9	72582.1	63033.8	74946.3	61502.9	39913.8	47769.8	38712.5	59546.8	74420.9	67057	64143.9	47163.1	56183.5	52638.2	65439.2
Flavone and flavonol biosynthesis	81.33	397.75	1198	334	258	222	2027	117.99	9	2570	56	2995	474	562	3237.28	3559.5	15322	184.99	327	61
Flavonoid biosynthesis	350.79	608	197.43	319.07	739.68	1373.96	225.61	1759.04	315.82	271.86	396.79	93.07	871.32	2295.82	1298.61	3498.18	221.86	353	2039.14	4546.25
Glucosinolate biosynthesis	138103	104245	189900	180080	100936	135395	98345.9	118576	102394	129879	157723	100044	134498	119554	96745.6	116797	175532	134952	126669	108652
Indole alkaloid biosynthesis	731.92	1134.58	148.67	750.42	3604.83	12390.2	4623.75	10358.2	1281.92	346.42	4768.17	1169	7268.5	14156.4	6201.84	6576.34	632.08	4957.25	9341.17	8559.92
Isoflavonoid biosynthesis	9384	1240.5	5017	6857.5	15224.7	9372.5	16047	7363	19166.5	14819.5	7449	11510	4648	4925.5	6668.5	8042.5	4249.83	11712	2676	8789.5
Isoquinoline alkaloid biosynthesis	147400	117525	160161	163737	104271	141936	94693.5	123598	101752	141225	147835	112049	125815	116493	89248.6	106141	162195	114643	145343	113734
Monobactam biosynthesis	449768	417060	457156	441816	352865	434115	311807	426923	320047	344924	438522	313189	403770	399839	323603	368649	428934	372231	417016	361852
Neomycin, kanamycin and gentamicin biosynthesis	77284.3	46349.9	139904	111493	54373.8	63073.2	48381.5	67951	34654.9	87652.9	90861	63831.7	79189.8	93656.4	60388.2	62333.1	125875	87870.8	83612.1	68380.7
Novobiocin biosynthesis	233559	194764	253504	239655	143193	220887	142076	199600	146052	184563	222873	175178	184416	173949	151634	166920	233594	183163	220787	160073
Penicillin and cephalosporin biosynthesis	59728.5	55102.6	110085	96778.8	59089.8	54013.4	51632.4	61798	59966.3	69210.4	82671	55057.4	63531.2	68427.6	47580.2	53869.2	75443.1	73435.6	51593.4	63467.9
Phenazine biosynthesis	115675	76071.5	118902	100302	74652.9	79069.7	65172.6	74907.9	66370.6	76543.1	97609.6	77950.8	85517	85182	68493.4	83674.7	95686	95482.8	109062	78523
Phenylpropanoid biosynthesis	171879	106952	241067	197812	65384	83764.4	51763.6	86764.9	30906	104444	194131	120045	133513	118546	92546.9	112255	211849	138804	154489	95331.5
Prodigiosin biosynthesis	375535	339691	415983	404377	333705	417309	321501	410442	321744	305594	368357	292112	374359	385318	287111	321567	302453	350324	406570	355096
Staurosporine biosynthesis	6975.22	12206.9	11151	3663.5	12856.5	3577.25	2402.25	5282.75	1884.36	976	1145.75	1024.25	5062.75	11930	4340	6225.81	763	3099	4679.5	6627.11
Stilbenoid, diarylheptanoid and gingerol biosynthesis	350.79	608	197.43	319.07	739.68	1373.96	225.61	1759.04	315.82	271.86	396.79	93.07	871.32	2295.82	1298.61	3498.18	221.86	353	2039.14	4546.25
Streptomycin biosynthesis	442469	349957	541471	496901	317947	433145	293750	435653	255195	330001	490678	315285	441489	449512	355437	374212	475226	445663	437284	365358
Tropane, piperidine and pyridine alkaloid biosynthesis	212840	177139	222090	212983	166575	221226	154745	202882	158051	179303	199815	163808	172294	191683	149213	164482	198662	179471	203006	162052
Central carbon metabolism in cancer	252385	216961	320590	286143	426915	391537	439713	384394	431123	399606	331666	367276	334122	390669	323501	256016	305068	289569	314819	356138
Chemical carcinogenesis	206621	163468	174964	136644	134509	261420	91373.1	218718	98226.6	51850.6	122210	45824.9	145558	210118	115616	201881	72224.4	162406	161584	137779
Choline metabolism in cancer	40677.8	26672.7	58635.3	43539.1	24299.6	30158.6	25012.2	20246.7	27434.2	35189.4	42807.9	35405.5	25735.3	19413.8	16937.2	24951	44504.2	32189.1	29288.4	19350.5
MicroRNAs in cancer	30046.7	36757.6	67700.1	46562.6	59196.6	57740.6	55855.3	65596.5	49644.7	72310	29273.5	38484.8	39247.6	54297.6	63168.8	46244.2	98977.8	37498.8	29888	52462.8
PD-L1 expression and PD-1 checkpoint pathway in cancer	0.02	0.02	0.02	0.02	0.02	0.02	0.02	0.02	0.02	0.02	0.02	0.5	0.02	12.5	0.02	0.02	0.02	0.02	0.02	0.02
Pathways in cancer	341768	242338	382015	311197	183673	324683	154662	256458	172057	162756	246619	166592	222490	243649	152612	274779	249090	260609	279487	200185
Proteoglycans in cancer	49425.7	38298.2	51590.4	47723.5	38518.8	43703.5	36860.6	44425.5	31870.5	37098.6	48759.1	38997	47885.4	49471.2	39838.5	40094.4	46113.2	45844.8	54671.6	40573.3
Viral carcinogenesis	49158.5	38789.1	53286.9	49723.7	49714.8	50917	50519.6	49067.2	50573.7	50871.3	52023.9	50284	48802.6	46699.3	46283.5	40234	48115.2	45388.4	48911.3	45836.1
Bladder cancer	8373.23	11722.3	1537.93	3294.99	12282.8	23107.8	10239	26987	4853.99	1830.27	7982.37	3120.48	17821.4	23154.6	16094.4	16795.3	2115.28	11119.8	19359	18602.8
Chronic myeloid leukemia	0.02	0.02	0.02	0.02	0.02	0.83	6	2.67	0.67	0.02	2.33	0.02	0.02	20.67	26	0.02	0.02	1	10	17.33
Colorectal cancer	47605.1	38878.3	63512.7	68704.4	15025.7	50639.2	21302.5	35544.5	20940.6	22491.7	44507	29001	46556	27779.3	16450.8	41168.9	44929	45800.3	53252.6	29360.4
Glioma	21	52	0.02	0.02	194	70.5	14	133	49	11	33	31	249	660	87	571	3	35	982	1404
Hepatocellular carcinoma	204607	139675	207127	151913	119650	201563	85797	148263	111464	78901.8	115333	71867.8	109301	149239	82682	166023	100223	139835	147814	117463
Pancreatic cancer	5	14	0.02	0.02	0.02	9.5	7	8.5	0.02	0.02	1	0.02	13	37.67	2	50.5	1	13	8.5	5
Prostate cancer	40708.1	26083.4	59248.6	42082.4	13936.4	29994.8	13844.3	31713.8	8383.85	24509.9	39717	27435.7	25755.4	25892.6	26013.2	29238	57862.6	32618.3	30087.6	16118.6
Renal cell carcinoma	49010.6	37906.2	52126.9	48498	35974.8	42405.3	33740.7	40791.7	31207.1	36897.4	46949.4	38256	41066.1	39947.5	27330.1	38368	46082.5	42301.3	47590.7	35817.8
Small cell lung cancer	47605.1	38878.3	63512.7	68704.4	15069.7	50639.2	21303.5	35544.5	20940.6	22491.7	44507	29001	46556	27851.3	16471.8	41168.9	44929	45805.3	53252.6	29360.4
Amino sugar and nucleotide sugar metabolism	1.2828e+06	1.12895e+06	1.55352e+06	1.45195e+06	1.15153e+06	1.30342e+06	1.08781e+06	1.27758e+06	1.09698e+06	1.06105e+06	1.40178e+06	1.10089e+06	1.21222e+06	1.36463e+06	1.17504e+06	1.08625e+06	1.28909e+06	1.24551e+06	1.27003e+06	1.17104e+06
Ascorbate and aldarate metabolism	302866	280660	287612	296915	204310	336631	199821	294762	201357	230915	271746	222573	245328	267059	206073	259374	309117	236235	302335	233554
Butanoate metabolism	1.3496e+06	1.33881e+06	1.27059e+06	1.22867e+06	1.32999e+06	1.46775e+06	1.21907e+06	1.60507e+06	1.14547e+06	1.0464e+06	1.1897e+06	946340	1.32167e+06	1.51528e+06	1.1096e+06	1.17337e+06	1.06256e+06	1.208e+06	1.41011e+06	1.31118e+06
C5-Branched dibasic acid metabolism	366867	351514	487901	469498	355497	458216	340447	427512	370975	353948	431075	246579	404648	403741	345542	328895	388611	381404	362368	377249
Citrate cycle (TCA cycle)	1.3148e+06	1.05969e+06	1.39377e+06	1.24224e+06	1.0146e+06	1.19755e+06	971791	1.17335e+06	914276	1.03013e+06	1.2224e+06	1.0161e+06	1.11508e+06	1.18359e+06	890188	1.05338e+06	1.26798e+06	1.13554e+06	1.30015e+06	1.04602e+06
Fructose and mannose metabolism	569368	540260	713963	699337	481497	557579	465812	562243	436314	450506	708440	505395	619245	613273	621779	533481	665979	580685	617137	538235
Galactose metabolism	472664	422705	738903	684518	474409	536548	459630	540740	425085	431349	667419	468727	562320	639146	604257	495228	726715	557859	534581	529103
Glycolysis / Gluconeogenesis	1.4987e+06	1.35737e+06	1.6556e+06	1.54131e+06	1.61456e+06	1.81647e+06	1.55018e+06	1.83942e+06	1.47237e+06	1.46303e+06	1.60081e+06	1.40574e+06	1.5932e+06	1.82267e+06	1.46949e+06	1.38008e+06	1.56104e+06	1.48481e+06	1.65923e+06	1.55677e+06
Glyoxylate and dicarboxylate metabolism	1.65987e+06	1.5315e+06	1.53949e+06	1.44213e+06	1.50435e+06	1.98158e+06	1.41475e+06	1.92099e+06	1.34583e+06	1.23724e+06	1.41779e+06	1.21755e+06	1.56774e+06	1.86588e+06	1.33801e+06	1.51146e+06	1.3212e+06	1.42465e+06	1.81271e+06	1.58671e+06
Inositol phosphate metabolism	315282	271670	308793	346120	235853	330623	229848	312264	235875	209299	289717	197079	244412	285222	215877	281798	287897	321533	238744	264537
Pentose and glucuronate interconversions	482499	358267	456695	467725	202139	297594	229449	275573	199784	167178	516896	396424	396238	313445	304796	343378	400275	404435	465976	261473
Pentose phosphate pathway	1.00248e+06	834338	1.1481e+06	1.06765e+06	916115	1.02323e+06	873203	985788	868632	867466	1.09262e+06	907343	966465	1.03241e+06	874595	827298	1.00479e+06	925614	1.02481e+06	887353
Propanoate metabolism	1.27115e+06	1.25791e+06	1116625	1.11072e+06	1.22685e+06	1.40665e+06	1.14402e+06	1.50224e+06	1.07513e+06	985250	1.06797e+06	981392	1.19025e+06	1.38685e+06	1.06127e+06	1.10214e+06	989103	1.09348e+06	1.35247e+06	1.18275e+06
Pyruvate metabolism	1.82424e+06	1.66321e+06	1.83022e+06	1.738e+06	1.80954e+06	2.03022e+06	1.72056e+06	2.02793e+06	1.68585e+06	1.59693e+06	1.7149e+06	1.53424e+06	1.69458e+06	1.94158e+06	1.5301e+06	1.55823e+06	1.64576e+06	1.62788e+06	1.88373e+06	1.69898e+06
Starch and sucrose metabolism	823905	684304	1.02861e+06	862709	1.07955e+06	954631	1.00325e+06	985845	1.00859e+06	1.01676e+06	943668	986122	891678	1.08333e+06	1.01785e+06	683733	945946	771715	974453	973976
Arrhythmogenic right ventricular cardiomyopathy (ARVC)	3.5	7.5	14	893	216.25	171	2	41.5	265	0.02	41	0.02	4.5	126.75	103	2.25	0.02	10	2.5	0.02
Dilated cardiomyopathy (DCM)	3.5	8.67	14	893	216.25	171	2	41.5	265	0.33	41	0.02	4.5	126.75	103	2.25	0.02	10	2.5	0.02
Fluid shear stress and atherosclerosis	377738	261240	425836	324735	218151	336642	186759	296116	187482	200782	286632	204549	254401	294973	214729	302006	306124	296670	316457	236846
Hypertrophic cardiomyopathy (HCM)	9537.17	867.5	13061.7	6914.67	968.33	2034.33	409.25	1286.59	363.09	1154	3651	153.5	1184.58	1185.33	1893.09	8097.01	2935	10593.7	1680.67	2077.25
Viral myocarditis	47605.1	38878.3	63512.7	68704.4	15025.7	50639.2	21302.5	35544.5	20940.6	22491.7	44507	29001	46556	27779.3	16450.8	41168.9	44929	45800.3	53252.6	29360.4
Apoptosis	59769.8	51872.7	107235	97671.1	23723.7	57342.5	28010.7	40740.5	28894.2	26851.2	63429.2	34032.5	56462.5	38792.7	21988	49135.3	63307.8	60989.1	59468.4	38454.2
Apoptosis - fly	96009.2	83009.4	114479	114732	58283.6	82338.2	54844.8	75397.2	50428.4	59425.1	88147.4	66222.1	87406.1	66146	46960.3	74856.9	90039.6	86115.5	94815.2	60723.7
Apoptosis - multiple species	47605.1	38878.3	63512.7	68704.4	15025.7	50639.2	21302.5	35544.5	20940.6	22491.7	44507	29001	46556	27779.3	16450.8	41168.9	44929	45800.3	53252.6	29360.4
Cell cycle	1.5	3.5	0.02	0.02	0.02	0.02	0.02	5	5	1	1.5	0.5	0.02	11	0.5	2.5	0.02	0.5	24	29.5
Cell cycle - Caulobacter	636256	534905	645803	628153	490487	835692	517618	710936	490678	481743	656780	500947	677364	595024	531915	627585	574095	579327	690954	552785
Cellular senescence	21	52	0.02	0.02	194	70	14	133	49	11	33	31.5	249	672.5	87	571	3	35	982	1404
Ferroptosis	121835	112272	94654.5	99908.9	174226	159942	190254	182348	178670	155268	114497	152343	148872	191424	138495	110865	126937	118089	170764	174241
Meiosis - yeast	26624.4	33576.3	15330.3	13207	35534	30149.1	24998.4	52427.5	10111.2	3991.14	13421	4267.67	36928.2	44365.3	27004.8	39675.9	4566.66	29093.7	25850.3	38932.7
Necroptosis	181682	158819	188376	170475	139168	223455	127237	218232	90824.6	121428	200601	137407	210015	210970	184552	183178	180978	164884	219040	169811
Oocyte meiosis	21	52	0.02	0.02	194	70.5	14	133	49	11	33	31.5	249	672.5	87	571	3	35	982	1404
p53 signaling pathway	47605.1	38878.3	63512.7	68704.4	15025.7	50639.2	21302.5	35544.5	20940.6	22491.7	44507	29001	46556	27779.3	16450.8	41168.9	44929	45800.3	53252.6	29360.4
Bacterial chemotaxis	531711	385369	616558	555737	591772	570896	552326	435758	693363	483432	409470	429093	365048	482986	333067	345722	316635	465132	356189	443029
Flagellar assembly	730694	542017	681054	615246	659209	831893	633076	602699	804101	527332	509058	442639	462524	601473	399401	499734	337899	624515	402013	498295
Regulation of actin cytoskeleton	9.5	32.5	14	893	488.25	171	11	41.5	265	6	41	0.02	26.5	126.75	103	35.25	0.02	10	4.5	0.02
Adherens junction	0.02	0.02	0.02	0.02	6	0.02	0.02	0.02	3	0.02	0.02	0.02	0.02	0.02	0.02	0.02	0.02	0.02	0.02	0.02
Focal adhesion	3.5	7.5	14	893	172.25	171	2	41.5	265	0.02	41	0.02	4.5	126.75	103	2.25	0.02	10	2.5	0.02
Gap junction	4	0.02	0.02	0.02	0.02	0.02	0.02	0.02	0.02	0.02	0.02	0.02	0.02	0.02	0.02	0.02	0.02	14	0.02	0.02
Signaling pathways regulating pluripotency of stem cells	7	17	0.02	2	648	180	54	333	0.02	51	23	4	165	421	257	7	47	226	0.02	0.02
Tight junction	5.5	3.5	0.02	0.02	160	0.02	0.02	5	9	1	1.5	0.5	0.02	19	0.5	2.5	0.02	19.5	24	29.5
Biofilm formation - Escherichia coli	570394	413146	551087	486533	293742	419746	224536	332498	287593	300812	407611	291700	307944	352167	303149	352786	416379	384358	411915	281927
Biofilm formation - Pseudomonas aeruginosa	391010	243874	373923	320098	234087	171328	116327	170165	151954	125073	210554	106752	177138	248371	145952	261932	183986	311899	213261	166272
Biofilm formation - Vibrio cholerae	554623	343014	663776	514297	381690	381372	299672	290835	368252	349420	381817	288016	264154	373280	280649	332515	353859	429221	320408	277178
Quorum sensing	2.3155e+06	2.58917e+06	1.69106e+06	2.03178e+06	2.40698e+06	3.86241e+06	2.63967e+06	3.45044e+06	2.83418e+06	1.98745e+06	2.22462e+06	1.85062e+06	2.57179e+06	2.92348e+06	2.32808e+06	2.35346e+06	1.63713e+06	2.10116e+06	2.60034e+06	2.61086e+06
Adrenergic signaling in cardiomyocytes	21	52	0.02	0.02	238	70.5	14	133	49	11	39	31	249	660	87	571	3	35	982	1434
Cardiac muscle contraction	58339	43297.6	51222	45344.5	27416.1	57761.3	15653.8	39076.9	20285.9	10132.9	33799.3	8637.48	26771.8	52187.2	20023.3	53149.3	23177.8	52160	32149.3	23858.1
Vascular smooth muscle contraction	21	52	0.02	0.02	194	70	14	133	49	11	33	31	249	660	87	571	3	35	982	1404
Axon guidance	0.02	0.02	0.02	0.02	0.02	0.5	0.02	0.02	0.02	0.02	0.02	0.5	0.02	12.5	0.02	0.02	0.02	0.02	0.02	0.02
Axon regeneration	41404.7	27786.3	58784	44288.5	27868.5	42539.3	29627	30596.3	28713.1	35535.8	47575.1	36574.5	32990.8	33532.5	23083.1	31469.8	45135.2	37132.3	38613.1	27905.4
Dorso-ventral axis formation	0.02	0.02	0.02	0.02	44	0.02	0.02	0.02	0.02	0.02	0.02	0.02	0.02	20	0.02	0.02	0.02	0.02	0.02	7
Osteoclast differentiation	3	1	14	893	18	168	1	38	264	0.02	41	0.5	0.02	58.5	82	0.02	0.02	0.02	1	0.02
Bile secretion	26	2021	7	6	1630	3025.75	145	7767.5	22	202	109	20	430.33	3317.17	2745	81.67	106.66	545	374	380
Carbohydrate digestion and absorption	41381.7	19330.5	27035.4	22114.2	16142	15774.2	20538.4	11549.1	19840.3	45480	13869.5	49113.2	14889.6	9065.77	17265.8	13661.9	41947.5	11102.2	42789.1	14267.2
Gastric acid secretion	21	52	0.02	0.02	194	70.5	14	133	49	11	39	31	249	660	87	571	3	35	982	1434
Mineral absorption	17541.2	17418.8	26794.9	17938	21378.5	17128.7	20171.3	20787.7	25305.8	17301.8	12246.4	14160.1	10478.7	13398.4	13566.3	13215.4	9127.7	19726.8	7072.62	18334.9
Pancreatic secretion	41382.4	19330.5	27048.4	23008.2	16528.5	16104.2	21792.9	13058.6	20104.8	45650	13924	50419.7	16630.2	12242.3	18663.8	13661.9	42951.5	13794.2	42789.1	14267.2
Protein digestion and absorption	50520.3	28649	90452.9	66973.2	10829.4	17277.6	19113.5	17417.6	7634.82	40177.4	65043.4	50017.5	42604.3	32910.7	18109.2	36431.8	89331.4	44833.7	56825.1	26157.3
Salivary secretion	21	52	0.02	0.02	194	70	14	133	49	11	39	31	249	660	87	571	3	35	982	1434
Cationic antimicrobial peptide (CAMP) resistance	606362	459985	814630	684720	356415	467264	356874	363588	439232	480775	568365	417137	386487	333234	344401	388617	648436	482581	429846	331804
Vancomycin resistance	278019	219287	333899	290249	316975	320260	315114	301074	318883	320776	308935	295817	289353	285903	279836	242754	305101	270471	275014	278543
beta-Lactam resistance	676588	584902	985017	841354	596860	669399	612280	558228	712659	732631	709324	607794	546781	493744	492935	524904	845903	593724	543931	554398
Antifolate resistance	252990	202891	279810	251505	169391	254534	162989	229579	144769	188873	247071	183159	231145	222382	190889	210840	255339	221109	251002	183085
EGFR tyrosine kinase inhibitor resistance	1.5	3.5	0.02	0.02	0.02	0.02	0.02	5	5	1	1.5	0.5	0.02	11	0.5	2.5	0.02	0.5	24	29.5
Platinum drug resistance	287090	200499	293119	257286	139343	281906	115045	217255	122525	94909.9	199840	99200.1	208577	220242	124053	246809	169705	237678	231466	163392
AGE-RAGE signaling pathway in diabetic complications	1	17	0.02	0.02	0.5	8	0.02	8.34	0.02	3	0.02	0.02	11	1.5	0.02	4.5	0.02	0.02	3	0.02
Cushing syndrome	49010.6	37906.2	52126.9	48498	35974.8	42405.8	33740.7	40791.7	31207.1	36897.4	46949.4	38256	41066.1	39947.5	27330.1	38368	46082.5	42301.3	47590.7	35817.8
Insulin resistance	119147	107226	92229.9	84788.9	106661	117454	82401.9	133909	65887.4	75904.6	98632.4	78636.5	116491	133781	111930	108732	82760.5	106155	124550	107835
Non-alcoholic fatty liver disease (NAFLD)	105735	81732.8	114697	114030	34873.8	108306	36889.4	73988.1	41057	32614.3	78226.4	37322.5	73350.5	66733.7	36351.3	93739.8	68039	97852	84460.9	52933
Type I diabetes mellitus	72266.9	78954.6	70120.6	65921.1	62430.5	99243.4	58973.1	102190	45141.7	42254.4	73750.6	45443.3	82180.4	98853	75244.6	76335.8	55446.5	72034.7	88803.1	77693.6
Type II diabetes mellitus	49148.2	38760.6	53286.9	49723.7	49714.8	50917	50519.6	49032.2	50538.7	50864.3	52013.4	50280.5	48802.6	46622.3	46998	40216.5	48115.2	45384.9	48743.3	45629.6
Adipocytokine signaling pathway	134518	119462	95772.6	101904	144871	144347	149988	177083	122107	116110	109583	119379	146144	198253	125919	123619	125503	129857	179923	159894
Aldosterone synthesis and secretion	21	52	0.02	0.02	194	70.5	14	133	49	11	39	31	249	660	87	571	3	35	982	1434
Estrogen signaling pathway	40729.1	26135.4	59248.6	42082.4	14130.4	30064.8	13858.3	31846.8	8432.85	24520.9	39750	27466.7	26004.4	26552.6	26100.2	29809	57865.6	32653.3	31069.6	17522.6
Glucagon signaling pathway	297405	242356	303420	270810	391070	375562	390197	375386	378690	363879	328775	354344	336945	375087	323770	278340	307698	290814	344451	339641
GnRH signaling pathway	26	65	0.02	0.02	194	80	21	141.5	49	11	34	31	262	697.67	89	621.5	4	48	990.5	1409
Insulin secretion	0.02	0.02	0.02	0.02	44	0.5	0.02	0.02	0.02	0.02	6	0.02	0.02	0.02	0.02	0.02	0.02	0.02	0.02	30
Insulin signaling pathway	95865.3	79526.3	86940.2	79784.8	79058.6	75405.5	62054.5	81175.1	57679.8	86935.9	81221.9	72131	77252.5	78416.6	74981	70424.4	93930.2	72704.5	91188.2	69491.3
Melanogenesis	932.87	1577	10240.3	8419.71	2636.79	3540.21	1533.08	3449.79	506.21	16559.6	467.37	1474.71	3316.21	5142.29	3158.58	6492.29	21238.6	3026	3425.42	7385
Ovarian steroidogenesis	0.02	0.02	0.02	0.02	44	0.02	1	0.02	0.02	0.02	0.02	0.02	0.02	72	21	0.02	0.02	5	0.02	0.02
Oxytocin signaling pathway	22.5	55.5	0.02	0.02	282	70.5	15	138	54	12	34.5	32	249	755.5	108.5	573.5	3	40.5	1006	1433.5
PPAR signaling pathway	368447	389307	324221	322456	349915	414632	321575	516642	249509	233559	329162	246435	389419	513318	315053	327814	288610	347388	458105	375366
Parathyroid hormone synthesis, secretion and action	7.5	20.5	0.02	0.02	14	9.5	10	13.5	5	1	7.5	1.5	13	48.67	16.5	53	1	13.5	101.5	34.5
Progesterone-mediated oocyte maturation	40708.1	26083.4	59248.6	42082.4	13936.4	29994.8	13844.3	31713.8	8383.85	24509.9	39717	27435.7	25755.4	25892.6	26013.2	29238	57862.6	32618.3	30087.6	16118.6
Prolactin signaling pathway	21221.4	11200.4	5307.93	10771.2	21566.4	11241.3	25739.2	13753.8	20197.3	16936.9	11192.3	34327.3	12852.1	18608	19155.4	13739.5	17576.9	10865.2	29972.5	18109.3
Regulation of lipolysis in adipocytes	0.02	0.02	0.02	0.02	44	0.02	1	0.02	0.02	0.02	0.02	0.02	0.02	72	21	0.02	0.02	5	0.02	0.02
Relaxin signaling pathway	1	17	0.02	0.02	0.5	8	0.02	8.34	0.02	3	0.02	0.02	11	1.5	0.02	4.5	0.02	0.02	3	0.02
Renin secretion	9554.67	910.83	13047.7	6021.67	946.08	1933.33	421.25	1378.09	147.09	1164.67	3643	185	1429.08	1731.08	1877.09	8665.76	2938	10618.7	2660.17	3481.25
Renin-angiotensin system	47345.9	23840	69771.2	51054.3	19822.9	19637.7	12791.8	22183.1	5305.13	37294.5	38990.3	23518.7	28431.7	31264.3	16443	34953.9	61799.2	43094.7	39327.2	23777
Thyroid hormone signaling pathway	56918.3	52293.4	72984.1	62633.6	41316.7	33028.5	35877.8	29767.3	42994.7	50157.4	41225.7	50224	29718.2	49061.8	19578.3	47749.5	109579	33273.3	51369.4	43340.7
Thyroid hormone synthesis	78368.8	49074	95104.4	71508	44516.9	54310.4	37615.1	46886.4	37198.8	46402.8	58725	45893.3	54493.1	41701.5	34985	63619	85688	65785.9	53960.7	41746.6
Carbon fixation in photosynthetic organisms	660971	562336	751446	715766	513159	630877	509297	638857	463086	519268	717973	546953	678224	673197	565155	570848	724569	635570	715862	560207
Carbon fixation pathways in prokaryotes	1.43286e+06	1.21499e+06	1.48882e+06	1.40129e+06	1.17558e+06	1.5195e+06	1.12534e+06	1.50216e+06	1.0161e+06	1.08336e+06	1.38402e+06	1.0804e+06	1.37084e+06	1.47095e+06	1.14808e+06	1.21652e+06	1.25814e+06	1.28432e+06	1.52252e+06	1.24242e+06
Methane metabolism	963165	917825	992965	937457	1.00652e+06	1.28564e+06	946733	1.27765e+06	894185	779430	1.03051e+06	781634	1.08745e+06	1.29939e+06	1.00366e+06	946879	847979	947082	1.12389e+06	1.06045e+06
Nitrogen metabolism	610591	672893	551412	616359	594448	759883	529503	772232	533770	402696	603538	395902	627446	730051	568997	563471	466353	581481	674551	641810
Oxidative phosphorylation	2.09761e+06	1.72312e+06	2.41258e+06	2.2251e+06	1.69854e+06	1.98751e+06	1.61674e+06	1.89924e+06	1.55273e+06	1.64594e+06	2.12362e+06	1.64225e+06	1.87648e+06	1.95659e+06	1.46204e+06	1.79214e+06	2.10025e+06	1.96474e+06	2.07154e+06	1.73706e+06
Photosynthesis	401139	313753	428251	388244	302119	369362	279918	351780	256439	296752	392782	308611	365516	348810	317423	323739	371735	352305	404186	307116
Photosynthesis - antenna proteins	252	0.02	14	7	1618.5	0.02	0.02	0.02	132	0.02	12	8	468	368	2944.5	204	12	0.02	12	156
Sulfur metabolism	922641	947505	812425	843814	832079	966235	674839	1.01499e+06	672504	679457	759242	583742	775621	838746	673730	784385	776529	716577	836172	737334
Circadian entrainment	21	52	0.02	0.02	238	70.5	14	133	49	11	33	31	249	660	87	571	3	35	982	1404
Plant-pathogen interaction	274857	222863	321564	269567	153290	281860	155624	240832	161433	183951	248280	190310	195248	207585	170958	211742	277426	209169	231731	173841
Thermogenesis	215323	181771	193593	185977	184659	247959	194110	248651	170978	145524	185526	146562	209992	256919	164872	209485	174056	218186	232266	209476
Aldosterone-regulated sodium reabsorption	0.02	0.02	0.02	0.02	0.02	0.02	0.02	0.02	0.02	0.02	6	0.02	0.02	0.02	0.02	0.02	0.02	0.02	0.02	30
Endocrine and other factor-regulated calcium reabsorption	0.02	0.02	0.02	0.02	0.02	0.02	0.02	0.02	0.02	0.02	6	0.02	0.02	0.02	0.02	0.02	0.02	0.02	0.02	30
Proximal tubule bicarbonate reclamation	34477.5	40114.9	58433	56871.6	57938.9	52733.2	52049.8	55055.5	53562.2	52342.2	56230	32274.2	48532.6	50048.8	40062.1	35295.8	50039.2	46468.7	26596.7	46987.8
Vasopressin-regulated water reabsorption	0.2	1	0.02	0.02	0.02	0.02	0.02	0.02	0.02	0.02	0.02	0.02	0.02	0.02	0.02	0.02	0.02	0.02	0.02	0.02
Proteasome	13163.9	28753.2	1577.79	2281.72	31431.5	22456.2	19921.8	48779.4	5027.49	3523.08	8935.62	5290.47	29632	53066.5	29571.3	24451.8	2969.08	22350.5	34675.8	40306.5
Protein export	743835	595030	804760	703895	661086	700393	617630	691213	592251	623877	707327	627974	679929	686468	597589	614287	674797	662112	738876	629630
Protein processing in endoplasmic reticulum	97232.5	72238	115211	97032.4	60340.8	95595.5	62665.5	100509	44102.3	52364.2	120211	73432.5	104590	92737.9	71977.1	87361.7	114717	95756.1	99278.9	73528.9
RNA degradation	746712	562469	820567	741578	606006	715371	594085	663149	570144	646188	731933	639207	672808	653135	582294	612073	766711	657325	729879	584830
Sulfur relay system	409162	370054	398412	413706	510404	474360	506254	463170	524175	439476	406773	451394	410761	417965	380678	351800	370312	385219	419287	422890
2-Oxocarboxylic acid metabolism	1.20551e+06	1.07092e+06	1.4067e+06	1.32734e+06	1.01861e+06	1.26972e+06	967414	1.18968e+06	1.02651e+06	1.05642e+06	1.26586e+06	881041	1.14239e+06	1.10802e+06	972154	997812	1.27017e+06	1.09163e+06	1.12506e+06	1.03372e+06
Biosynthesis of amino acids	5.19417e+06	4.53141e+06	5.82216e+06	5.38842e+06	4.63214e+06	5.52651e+06	4.45324e+06	5.36033e+06	4.42106e+06	4.55707e+06	5.34264e+06	4.20195e+06	5.04521e+06	5.18601e+06	4.55377e+06	4.44327e+06	5.31314e+06	4.80271e+06	5.18752e+06	4.64821e+06
Biosynthesis of secondary metabolites	1.39538e+07	1.21848e+07	1.53365e+07	1.41727e+07	1.23544e+07	1.43614e+07	1.1677e+07	1.44311e+07	1.11394e+07	1.18582e+07	1.40359e+07	1.14211e+07	1.33941e+07	1.40952e+07	1.14418e+07	1.18037e+07	1.38318e+07	1.27353e+07	1.42665e+07	1.23148e+07
Carbon metabolism	4.68943e+06	4.02991e+06	4.98547e+06	4.59071e+06	4.12421e+06	5.12224e+06	3.97259e+06	5.01999e+06	3.74001e+06	3.84415e+06	4.62825e+06	3.80444e+06	4.50031e+06	4969760	3.83785e+06	4.07517e+06	4.42257e+06	4.27419e+06	4.94197e+06	4.23523e+06
Degradation of aromatic compounds	448436	553095	324612	418852	669589	599815	559455	650795	546117	390214	399313	330012	558765	642823	407303	491077	337355	444450	538728	568230
Fatty acid metabolism	1.7376e+06	1.61195e+06	1.71223e+06	1.65403e+06	1.42098e+06	1.72406e+06	1.31842e+06	1.92525e+06	1.1643e+06	1.23854e+06	1.49817e+06	1.24573e+06	1.57272e+06	1.7615e+06	1.24458e+06	1.43149e+06	1.44049e+06	1.49606e+06	1.83721e+06	1.47288e+06
Metabolic pathways	3.01568e+07	2.66418e+07	3.23872e+07	3.05901e+07	2.63534e+07	3.16083e+07	2.46311e+07	3.10375e+07	2.40056e+07	2.42786e+07	2.97772e+07	2.35507e+07	2.81989e+07	3.04829e+07	2.43092e+07	2.58211e+07	2.83741e+07	2.73728e+07	3.0463e+07	2.64315e+07
Microbial metabolism in diverse environments	8.65833e+06	8.36905e+06	8.79675e+06	8.66013e+06	7.94234e+06	9.9421e+06	7.33605e+06	9.99512e+06	6.97427e+06	6.74544e+06	8.51522e+06	6.43566e+06	8.59202e+06	9.74787e+06	7.29015e+06	7.85337e+06	7.91457e+06	7.98218e+06	9.30367e+06	8.27185e+06
Arabinogalactan biosynthesis - Mycobacterium	54299.2	131594	5744.76	9224.07	123481	87864.4	67463.4	183363	36661.1	24054.4	26297.3	20829.9	79736.2	137333	93973.1	60195.7	7096.84	49940.8	80213.6	97853.6
Glycosaminoglycan degradation	80773	62590.4	181801	158287	47429.9	51852.7	43527	57501.5	30681.8	40037.7	121356	49453.2	79750	104467	71634.1	84492.8	131315	115271	70014.2	79014.6
Glycosphingolipid biosynthesis - ganglio series	53679.1	34750.9	160700	130029	16837.5	18068	23634.7	17380.5	17858	31242.8	101840	37747.8	48833.1	43847.6	27799.2	40198	103892	76162.3	36298.4	38434.5
Glycosphingolipid biosynthesis - globo and isoglobo series	65230.5	46898.2	216656	185415	22951.9	31415.7	34082.4	31225.7	29133.8	37472.1	147947	46364.9	79659	60850.9	59914.8	62672.6	137521	111557	50030.2	65822.8
Glycosylphosphatidylinositol (GPI)-anchor biosynthesis	0.02	0.02	0.02	0.02	0.02	0.02	0.02	0.02	12	0.02	76	7	0.02	0.02	0.02	0.02	0.02	0.02	0.02	0.02
Lipoarabinomannan (LAM) biosynthesis	47631.2	115077	4705.49	6644.87	105212	83084.2	54578.6	181717	15818.2	10487.8	23093	10501.9	78363.4	139912	89122.3	63988.6	5812.94	51664.5	82034.8	100064
Lipopolysaccharide biosynthesis	698331	486630	840129	757262	196114	412149	172640	291292	205375	314649	705131	348161	458397	320637	256472	442683	628226	546266	548558	267761
Mannose type O-glycan biosynthesis	0.02	0.02	0.02	0.02	0.02	0.02	0.02	0.02	0.02	0.02	0.02	0.02	0.02	0.02	5	0.02	0.02	0.02	0.02	0.02
N-Glycan biosynthesis	71366.6	34911.7	67362.2	56768.2	23858.6	28439.3	18173	32327.8	7639.86	38567.1	59616.3	45175.1	51189	47648.3	28708	42947.1	63886.6	52762.2	67089	32406.1
Other glycan degradation	255507	175304	703163	613831	68190.9	106820	127543	84913.9	86999.3	211797	482158	254328	258926	159770	141483	225949	727493	343128	226429	162874
Other types of O-glycan biosynthesis	0.02	0.02	0.02	0.02	0.02	0.02	0.02	0.02	0.02	0.02	0.02	0.02	0.02	0.02	5	0.02	0.02	0.02	0.02	0.02
Peptidoglycan biosynthesis	950297	753733	1.02939e+06	921836	1.01035e+06	1.01079e+06	975826	966499	989287	972947	972586	950956	932941	923943	868247	790475	930232	868232	934150	876067
Various types of N-glycan biosynthesis	53680.6	34754.4	160700	130042	16876.5	18068	23634.7	17387.5	17863	31243.8	101842	37748.3	48911.1	43858.6	27799.7	40200.5	103893	76162.8	36329.4	38464
Primary immunodeficiency	57865	51061.9	56045.4	51312.8	52308.8	52006.8	43737.4	62981.2	36376.3	40377.3	53141.1	43260.3	53330	69267	53589	54002.3	50347.8	55210.4	62551	64699.4
Systemic lupus erythematosus	237.67	2463.83	26.67	122.67	1728.08	3001.5	524.25	7523.42	407.42	165.67	174.67	103	1181.75	3309.91	2570.09	1784.09	55	544.67	771.17	864.92
Antigen processing and presentation	40708.1	26083.4	59248.6	42082.4	13936.4	29994.8	13844.3	31713.8	8383.85	24509.9	39717	27435.7	25755.4	25892.6	26013.2	29238	57862.6	32618.3	30087.6	16118.6
B cell receptor signaling pathway	0.02	0.02	0.02	0.02	0.02	0.02	0.02	0.02	0.02	0.02	0.02	0.5	0.02	12.5	0.02	0.02	0.02	0.02	0.02	0.02
C-type lectin receptor signaling pathway	21	52	0.02	0.02	238	70	15	133	49	11	33	31.5	249	744.5	108	571	3	40	982	1404
Chemokine signaling pathway	0.02	0.02	0.02	0.02	6	0.02	0.02	0.02	3	0.02	0.02	0.02	0.02	0.02	0.02	0.02	0.02	0.02	0.02	0.02
Cytosolic DNA-sensing pathway	1.5	3.5	0.02	0.02	0.02	0.02	0.02	5	5	1	1.5	0.5	0.02	11	0.5	2.5	0.02	0.5	24	29.5
Fc gamma R-mediated phagocytosis	5	13	0.02	0.02	6	9.5	7	8.5	3	0.02	1	0.02	13	37.67	2	50.5	1	13	8.5	5
Hematopoietic cell lineage	3	1	14	893	18	169	1	38	264	0.02	44	0.02	0.02	46	82	0.02	0.02	0.02	10	20
IL-17 signaling pathway	40708.1	26083.4	59248.6	42082.4	13980.4	29994.8	13845.3	31713.8	8383.85	24509.9	39717	27435.7	25755.4	25964.6	26034.2	29238	57862.6	32623.3	30087.6	16118.6
NOD-like receptor signaling pathway	170569	130262	238952	178506	105406	162721	110052	151413	107457	123558	166271	126679	131857	129898	122082	131914	194437	146439	141374	122081
Natural killer cell mediated cytotoxicity	0.02	0.02	0.02	0.02	0.02	0.02	0.02	0.02	0.02	0.02	0.02	0.5	0.02	12.5	0.02	0.02	0.02	0.02	0.02	0.02
Platelet activation	4	18	14	893	18.5	176	1	46.34	264	3	41	0.02	11	47.5	82	4.5	0.02	0.02	4	0.02
RIG-I-like receptor signaling pathway	1249.43	7073.95	2414.83	5077.08	29881.6	15996.5	32223.3	13646.1	39668.3	27616	8385.42	23185.2	8176.75	8116.68	11510.1	3119.03	4245.41	5455.08	1733.77	16264.8
T cell receptor signaling pathway	0.02	0.02	0.02	0.02	0.02	0.02	0.02	0.02	0.02	0.02	0.02	0.5	0.02	12.5	0.02	0.02	0.02	0.02	0.02	0.02
Th1 and Th2 cell differentiation	0.02	0.02	0.02	0.02	0.02	0.02	0.02	0.02	0.02	0.02	0.02	0.5	0.02	12.5	0.02	0.02	0.02	0.02	0.02	0.02
Th17 cell differentiation	40708.1	26083.4	59248.6	42082.4	13936.4	29994.8	13844.3	31713.8	8383.85	24509.9	39717	27436.2	25755.4	25905.1	26013.2	29238	57862.6	32618.3	30087.6	16118.6
Toll and Imd signaling pathway	1.5	3	0.02	0.02	16.5	0.02	1	0.02	0.02	0.02	0.02	0.02	0.02	0.02	0.02	0.02	0.02	0.02	0.02	0.02
Bacterial invasion of epithelial cells	124.29	586.83	989.67	1139.67	14712.3	7690	15817	6488.67	19068.2	13666.2	3863.67	11338.5	3596	4364.16	26451.5	322.84	1333.5	1550.67	411.67	7278.17
Epithelial cell signaling in Helicobacter pylori infection	35883.1	52667.4	75451.6	76522.3	57002.7	149238	70641.3	106568	57608.8	73641.3	66318.1	42341.4	59186.4	82264.3	83755.1	77274.5	108011	57995.3	36626.1	60572
Legionellosis	271611	237485	307526	277655	203277	312796	202201	281716	189753	194473	251110	186142	256823	266118	191457	239049	248837	244963	275359	232235
Pathogenic Escherichia coli infection	104478	88036.2	151991	145897	74154.4	110734	83129.1	100902	77638.5	82073.8	117711	90619.2	114644	94670.9	74661.6	99103.4	140283	116017	121009	92274.8
Pertussis	117960	84638.3	170882	124496	60251.7	51632.5	21508.1	34144.8	36532.4	53917.6	76140.7	56225.4	49220.7	71417.5	36021.6	66821.8	112103	66384.6	82278.6	39814.3
Salmonella infection	268547	208800	364182	306744	173572	268418	189425	247752	181668	202438	272503	213645	237071	221316	201386	222477	318645	251990	257330	206575
Shigellosis	88884.9	77886	117783	106468	71875.2	116880	63421.2	80047.2	80392.7	58408	77547.4	58584.6	73726.6	78526.9	65001.4	72111	63627.2	71588.9	78074.1	67626.3
Staphylococcus aureus infection	47842	57792.3	52664.5	50977.8	95060.8	78950.1	99345.6	57945.2	144322	95465.1	53101.1	76661	34871.4	39412.3	42203.7	15567.2	42065.4	25230.8	23543.7	57730.7
Tuberculosis	243456	227970	240133	236384	200576	268075	173903	273099	153028	159101	221176	167568	236099	246009	197229	224715	211157	220075	258399	213193
Vibrio cholerae infection	18440.9	1220.91	7843	11268	445.2	2039	65.71	1132	64	2304.13	7050	19.33	266.33	486.6	1225	1798.53	4802.67	14169	315.27	371
Yersinia infection	45.98	21	7	85	161	201	369	217	368	14	69	76	456	191	9172.98	540	15	343	184	237
African trypanosomiasis	41778.3	29509.3	54180.5	50302.8	13814.8	28689.8	12120.5	25032	7594.89	36779.8	22959.5	23617.2	16819	14901.2	14322.8	29488.3	61167.8	29302.4	34301.2	17084.4
Amoebiasis	20757.6	19783	44998.9	41524.8	37128	47769.9	40862.2	33439.7	48102.2	49085.8	30843.8	28727.2	18799.9	30076.4	33642.6	27830.7	46494.9	29089.5	11999.8	28324
Chagas disease (American trypanosomiasis)	50777.6	29586.7	66642	54549.2	10359.5	30191.6	12024.8	25550.9	7638.7	37735.4	26419.3	23676.7	15821.6	14675.6	15463.6	35687.7	63999.8	38978.4	35281.2	18733.8
Leishmaniasis	1.5	3.5	0.02	0.02	44	0.02	1	5	5	1	1.5	0.5	0.02	83	21.5	2.5	0.02	5.5	24	29.5
Malaria	416.5	461	20.5	40	2761.5	1105.5	3095.5	3560.84	321	211.5	1572	794	4338	9290	3002.5	1776	61	3740.5	7049.5	4808
Toxoplasmosis	47605.1	38878.3	63512.7	68704.4	15025.7	50639.2	21302.5	35544.5	20940.6	22491.7	44507	29001	46556	27779.3	16450.8	41168.9	44929	45800.3	53252.6	29360.4
Epstein-Barr virus infection	47605.1	38878.3	63512.7	68704.4	15025.7	50639.2	21302.5	35544.5	20940.6	22491.7	44507	29001	46556	27779.3	16450.8	41168.9	44929	45800.3	53252.6	29360.4
Hepatitis B	47606.6	38881.8	63512.7	68704.4	15025.7	50639.2	21302.5	35549.5	20945.6	22492.7	44508.5	29001.5	46556	27790.3	16451.3	41171.4	44929	45800.8	53276.6	29389.9
Hepatitis C	47606.6	38882.2	63512.7	68704.4	15025.7	50639.2	21302.9	35549.5	20945.6	22492.7	44508.5	29001.5	46556	27790.3	16451.3	41171.4	44929	45800.8	53276.6	29389.9
Herpes simplex virus 1 infection	47609.6	38882.8	63526.7	69597.4	15043.7	50807.2	21303.5	35587.5	21209.6	22492.7	44549.5	29001.5	46558	27836.3	16604.3	41171.4	44929	45800.8	53277.6	29389.9
Human T-cell leukemia virus 1 infection	1.5	5.5	0.02	0.02	0.02	0.02	0.02	5	5	1	1.5	1	0.02	23.5	0.5	2.5	0.02	0.5	24	29.5
Human cytomegalovirus infection	47629.1	38931.3	63526.7	69597.4	15281.7	50877.2	21318.5	35715.5	21253.6	22502.7	44581	29032.5	46805	28569.8	16640.8	41739.9	44932	45840.3	54235.6	30764.4
Human immunodeficiency virus 1 infection	47626.1	38930.3	63512.7	68704.4	15219.7	50709.2	21316.5	35677.5	20989.6	22502.7	44540	29032.5	46805	28451.8	16537.8	41739.9	44932	45835.3	54234.6	30764.4
Human papillomavirus infection	49153	38774.6	53300.9	50616.7	49931.1	51088	50522.6	49078.7	50808.7	50865.3	52055.9	50281	48807.1	46832.1	46404.5	40221.2	48115.2	45400.4	48769.8	45659.1
Influenza A	47607.6	38882.2	63538.7	70491.4	15430.2	51136.2	22557.4	37097	21474.1	22662.7	44604	30308	48296.5	31010.8	18649.3	41171.4	45933	48492.8	53276.6	29389.9
Kaposi sarcoma-associated herpesvirus infection	47626.1	38930.3	63512.7	68704.4	15263.7	50709.2	21317.5	35677.5	20989.6	22502.7	44540	29032.5	46805	28523.8	16558.8	41739.9	44932	45840.3	54234.6	30764.4
Measles	47606.6	38881.8	63512.7	68704.4	15025.7	50639.2	21302.5	35549.5	20945.6	22492.7	44508.5	29001.5	46556	27790.3	16451.3	41171.4	44929	45800.8	53276.6	29389.9
Arachidonic acid metabolism	67627.1	35449.6	91079.6	62247.4	43058.8	36209.8	35300	34583.2	30153.7	44074.7	51776.3	44261.1	45782.6	35338.1	30092.3	55837.3	80793.9	60556	44742.3	34833.1
Biosynthesis of unsaturated fatty acids	128561	154579	127381	113067	107446	133374	61807.4	185963	41116.7	40580.4	96211.8	43055.7	109580	161619	100983	131405	81210.9	121056	125992	112886
Ether lipid metabolism	76445.3	68856.5	89303.5	73226.9	55650.8	43279.3	42353.7	44890.5	47884.4	53629.3	48922.3	52736.5	39001.5	65679.5	29759.6	61432.4	115656	49341	59865.8	52272.2
Fatty acid biosynthesis	1.21818e+06	1.00202e+06	1.30807e+06	1.22684e+06	862718	1.11761e+06	867745	1.13644e+06	831385	978365	1.08099e+06	981144	1.00277e+06	1.01825e+06	806806	940958	1.14702e+06	1.00797e+06	1.24541e+06	948962
Fatty acid degradation	929912	1.04089e+06	731032	784406	1.01284e+06	1.21434e+06	895919	1.39179e+06	723070	655786	786447	631718	1.01252e+06	1.26765e+06	816195	904852	696578	846278	1.08553e+06	972131
Fatty acid elongation	14.67	34.33	15.67	900.67	141.33	287	84	271.67	280.67	1.67	64.67	5	28	630.66	248.34	311.34	0.02	220.67	72.67	284.67
Glycerolipid metabolism	418893	459942	518748	502213	492388	578380	468966	583569	474855	437257	517506	413971	479121	487323	455429	406460	440413	432401	438632	470344
Glycerophospholipid metabolism	750977	651678	872427	781385	733352	825751	694948	774167	689527	744510	727172	674979	677144	732770	633343	703546	951497	671909	723176	679822
Linoleic acid metabolism	48613.2	27547.9	47734.5	44541.5	23971.2	19247.8	13247.4	22559.7	6235.72	19450.8	50211	20590.2	37087.2	25487.6	16751.2	32984.3	27189.2	46428.8	33445.3	18070.2
Primary bile acid biosynthesis	9021.31	24173.1	26068.9	14486	35772.5	33865	33442.9	48129.1	23652.8	18285.1	18229.4	17901.1	26600.7	46352.3	32407.5	21219.2	20384.3	19751.6	16487.8	27475.3
Secondary bile acid biosynthesis	72558.6	76925.2	92198.1	74595.1	61576.2	57359.3	52453.4	55802.6	56603.4	56906	62328.9	53705.6	46932.1	53457.9	56246.1	57759.8	73227.5	61236.3	47567	43569.2
Sphingolipid metabolism	98192.3	88253	273880	270081	67200.9	66956.9	74352.8	68786.5	66304	89296.4	222660	101589	126183	90320.9	106635	106137	282964	155520	90885.2	95257.2
Steroid biosynthesis	2966.25	7878	108	297	10869.5	4878.5	2664	10264	685	595	978	290	3654	10952.7	4302	3253	178	1688	2480	3100
Steroid hormone biosynthesis	33997.4	60726	36672.6	41097.2	50605.9	26983.7	17555.9	44128.7	14246.4	8246.91	26862.5	6388.49	24811	37488.2	29890.3	32646	20235.3	26410.2	24593.9	36651.2
Synthesis and degradation of ketone bodies	372270	333862	310222	302321	282485	295584	239877	348195	206498	217455	275782	223751	300488	358398	200739	266605	237147	291133	375635	275941
alpha-Linolenic acid metabolism	67598.9	64850.5	67691.6	57895.4	62461.1	50337.4	49892	75715.5	35365	40850.7	53817.8	41342.7	57013.6	73106.4	45965.4	51635.5	51670.2	65425	52949.9	42195.7
ABC transporters	3.3383e+06	4.14286e+06	2.39527e+06	3.09896e+06	3.37616e+06	5.82249e+06	3.42811e+06	5.06077e+06	3.89524e+06	2.55783e+06	3.11986e+06	2.42369e+06	3.36264e+06	3.88671e+06	3.61708e+06	3.64398e+06	2.23477e+06	2.91918e+06	3.39409e+06	3.67207e+06
Bacterial secretion system	1.12521e+06	823914	1.22045e+06	1.00562e+06	713453	752908	578992	689824	574299	593018	813579	595947	735511	800160	609030	841110	803357	958946	832967	645139
Phosphotransferase system (PTS)	68546.9	75507.7	100296	76421.7	333380	277866	348943	242196	407989	287217	126739	241312	130282	164614	328139	92086.6	56097.7	96849.2	66948.4	203044
Biotin metabolism	851657	679424	943922	898984	617271	771037	597354	714016	611056	654525	773378	645085	662324	685423	542125	654080	741460	721890	809009	632658
Folate biosynthesis	904137	731776	950108	868891	899956	922642	829713	899462	834359	793264	861230	767985	818126	876124	707507	763558	772061	843800	854224	790528
Lipoic acid metabolism	104457	84017.5	108952	99129.5	102221	92276.5	100609	90610.3	104256	105277	100849	103325	93728.2	86556.9	72829.6	79335.9	112483	88546.5	99501.4	87461.4
Nicotinate and nicotinamide metabolism	820653	719201	880383	780535	708047	829994	648135	804243	635508	647196	790399	634932	735229	770486	627576	678591	733135	704559	822267	693512
One carbon pool by folate	635081	511064	698113	642812	470404	807113	448362	686164	386894	468789	682360	459915	626678	653282	547330	586271	601255	580111	657708	510672
Pantothenate and CoA biosynthesis	760760	661656	851092	814223	708529	861603	666364	805265	685264	677740	789298	570062	771383	787454	667817	674065	739317	736507	735760	696333
Porphyrin and chlorophyll metabolism	920922	957287	1.04803e+06	1.11987e+06	967865	1.26651e+06	884361	1.28855e+06	740053	721533	1.04791e+06	712818	1.13568e+06	1.26336e+06	987903	1.01843e+06	863279	1.04719e+06	1.12241e+06	1.01958e+06
Retinol metabolism	82408.2	107123	89008.9	103205	141999	159808	122509	169310	115308	88972.9	87662.8	66362.9	115268	152761	100624	108161	68480.8	105930	91560.4	123625
Riboflavin metabolism	332178	269618	340799	283225	232734	287319	207893	304313	178322	226712	273856	240209	275290	308253	230975	258999	287263	266521	345832	241291
Thiamine metabolism	543683	442886	647856	585548	532180	477873	526153	474843	520005	633617	540897	551758	463093	472474	463170	445363	767922	466365	533362	465059
Ubiquinone and other terpenoid-quinone biosynthesis	487066	376023	633787	596336	401145	469781	382112	447470	379570	446711	554016	419461	439109	440914	326056	385979	538433	456126	462087	391242
Vitamin B6 metabolism	273747	239797	285380	261296	196081	250932	178539	238618	185155	196202	253956	183637	234412	233467	200561	223797	249393	230403	264167	217978
Cyanoamino acid metabolism	384358	270614	466136	384566	210008	245250	197343	226144	195343	257897	362415	268972	270711	266609	216307	254271	388078	292694	335133	240718
D-Alanine metabolism	142562	133579	137480	129727	169912	189783	173992	160202	205825	166638	146400	152783	137304	134459	131097	105537	120284	112775	133027	140373
D-Arginine and D-ornithine metabolism	22435.7	29735.2	11575.8	17421.4	44684.6	43223.1	42293.1	36637.4	50916	32332.6	22182	28618.5	31831.8	36801.6	25822.7	21806.5	11207.4	19232	26239.7	37392.7
D-Glutamine and D-glutamate metabolism	152949	137077	195835	183304	160441	176332	161740	164907	160718	171738	189718	155746	176830	141471	141137	126379	180614	146160	153260	144637
Glutathione metabolism	805207	640346	772335	675320	555209	766350	487145	702083	493090	445218	618769	465574	606564	720886	472066	660356	567013	647819	745460	587952
Phosphonate and phosphinate metabolism	181781	161482	131588	140117	84529.2	162187	95717.1	125739	134070	118415	127610	118766	116451	84576.7	91206	117689	136891	87675.9	173718	107275
Selenocompound metabolism	632127	504547	625848	579649	500573	550728	472052	545715	452863	504523	595742	511612	542172	561579	428701	459641	566391	521161	626785	482960
Taurine and hypotaurine metabolism	250743	256411	196601	210768	231711	241017	191571	265492	209736	161627	190058	151024	202245	232778	189243	204621	157864	188706	225462	222356
beta-Alanine metabolism	445308	536214	376579	432435	429375	634526	384695	678955	310989	272881	416375	266221	493837	577621	415382	474417	325659	438342	500952	463719
Biosynthesis of 12-, 14- and 16-membered macrolides	0.5	0.02	0.02	0.5	162.25	82.5	628.25	735.75	0.25	85	6.75	653.25	870.25	1638.25	1038	0.02	502	1348	0.02	0.02
Biosynthesis of ansamycins	99685.8	83329.2	109797	102208	76543.2	76271	75291.6	79131.2	67722.3	80110	99011.1	87589.7	100209	102670	89349.9	79423.6	124660	89702.2	100573	78789.9
Biosynthesis of enediyne antibiotics	39	93	0.02	0.02	0.02	163.29	7	180.71	3	0.02	3	1	0.02	1252.29	500	66	0.02	172	43	143
Biosynthesis of siderophore group nonribosomal peptides	73442.4	154006	68259.6	40023.2	151540	121690	117422	177247	134626	108556	44911.2	94283.9	60450.7	100503	106518	63720.4	42971	44911.5	72988.8	109487
Biosynthesis of type II polyketide backbone	1001.45	1716.65	7.15	46.2	4833	2015.8	3483.55	6417.35	559.1	1769.3	360.2	3467.45	5897.45	11333	6880.65	6633.4	3245.15	8194.85	2940.7	7470
Biosynthesis of type II polyketide products	9749.37	17927	15545.8	17096.7	9972.55	8590.21	5996.33	16105	4489.46	1883.08	10344.1	1521.47	9802.47	15996	9283.09	14576.8	1581.75	12155.7	10717.9	17635
Biosynthesis of vancomycin group antibiotics	53097.6	42542.3	73312	68269.1	42831.7	60422.6	43522	59365	35514.3	40730	75055.8	46280.2	70168.6	64710.1	51958.8	51787.2	66022	65712.2	55593	50067.6
Carotenoid biosynthesis	57173.3	49600.8	41939.7	34604.2	41402.8	57210.5	42558	88013	10765.1	42249.1	57570.8	54480.1	83324.5	100065	51055.2	50436.6	79991.9	55108.1	96271.9	54387.7
Geraniol degradation	245167	285621	200838	205510	229591	251503	173760	323973	126255	107642	189542	108743	246903	298354	179430	230767	151018	220488	244878	217655
Insect hormone biosynthesis	135680	139063	149304	146825	114682	208545	115906	181774	101365	123573	152456	112845	139610	148254	105481	132085	143526	121247	152059	125632
Limonene and pinene degradation	262413	336598	205370	221238	261012	379830	219190	424496	154834	151836	227972	143207	299568	360296	235826	288228	191243	237981	311771	285212
Monoterpenoid biosynthesis	0.02	6	0.02	0.02	0.02	0.02	83	4	0.02	0.02	1	3	50	168	0.02	0.02	0.02	1	0.02	0.02
Nonribosomal peptide structures	19430.2	21440	60602.5	55162.8	53157.7	33738.8	52622.6	26095.3	71588.8	62478.3	35829.8	39077.5	15408.8	23786.2	20136.5	11196.2	44688.4	22789.6	12029.2	33924.5
Polyketide sugar unit biosynthesis	229758	173097	277541	248787	165542	205004	165059	207440	135849	173672	258609	189900	239786	220772	186900	187551	255067	227928	243320	185076
Sesquiterpenoid and triterpenoid biosynthesis	1375.33	4076.66	751.86	237.98	14387	7459.61	8082.47	20326.7	1170.9	1487.22	2499.57	5084.48	12805.7	39389.8	14688.8	10810.1	3753.05	12958.8	11492.8	15953.2
Terpenoid backbone biosynthesis	650124	604083	661500	616016	634419	653234	553240	751087	500470	494434	633615	499295	653656	740875	571729	557931	564178	603809	673323	604815
Tetracycline biosynthesis	23942.7	16119.3	13039.7	17461	8010.9	5699.09	5137.44	7922.98	1349.28	17582.4	5583.16	21248	6697.96	10793.6	8483.12	13402.7	22575.1	9849.68	24432.6	9798
Type I polyketide structures	2920	6019	84	235	6370	2518	4400.5	7222.03	618.5	1079	396	4066.5	7095.5	11562	8249	3066.5	3224	9048	2103	2557
Zeatin biosynthesis	49021.2	38232.5	52948.9	47243	35648	42636.5	35581.1	40873.7	31242.5	39456.1	46946.6	41176	44931.4	40150.7	38385.2	41821.9	61379.5	42444.8	47830.1	35675.8
Cholinergic synapse	0.02	0.02	0.02	1	0.02	0.5	2	0.02	0.02	0.02	0.02	0.02	0.02	0.02	0.02	7	0.02	1	0.02	0.02
Dopaminergic synapse	28118.3	34652.4	14225.1	27291.9	56231.8	51583.4	45030.6	57443.1	47559.7	31964.6	38414.4	27572.3	45512.9	43584.7	35599.6	33541.8	8480.03	32654.3	33319	50695.1
GABAergic synapse	86482.7	110890	115019	109085	113591	178192	116870	169750	93794.2	94115	107519	81870.5	127838	152040	134219	126025	118971	105907	119368	131213
Glutamatergic synapse	78183.9	88423.6	100288	96750.4	103531	170477	108601	153152	90076.8	92468.6	98321.5	79555.8	117290	134959	119803	115518	115013	92657	108432	117579
Long-term potentiation	21	52	0.02	0.02	194	70.5	14	133	49	11	33	31.5	249	672.5	87	571	3	35	982	1404
Neurotrophin signaling pathway	21	52	0.02	0.02	194	70.5	14	133	73	11	185	45	249	660	87	571	3	35	982	1404
Retrograde endocannabinoid signaling	41	2.5	2	1.5	77.25	20	16.25	17.75	25.75	5	640	10.5	95.25	144.25	75.75	316.75	0.5	23	35.5	31.25
Serotonergic synapse	25194.3	28768.4	14141.1	27062.9	52605.8	50105.9	44542.6	55604.6	46901.7	31536.6	38092.9	27406.3	43959.9	42185.7	34138.6	29973.8	8385.03	32336.3	30272	46743.1
Synaptic vesicle cycle	0.2	0.02	0.02	0.02	0.02	0.02	0.02	0.02	0.02	0.02	0.02	0.02	0.02	0.02	0.02	0.02	0.02	0.02	0.02	0.02
Alzheimer disease	162620	130943	203152	191223	94240.6	168416	98731	139331	97784.4	92207.4	151297	98959.2	141688	134362	91658.5	152245	163394	168095	153180	117287
Amyotrophic lateral sclerosis (ALS)	238715	177444	279308	228427	163627	184565	152057	172708	151592	198530	163700	186203	161141	143118	109690	167350	245467	178863	209962	154652
Huntington disease	296707	215281	353124	299746	172583	240994	170035	202155	174446	212800	222346	200464	200819	170977	130900	225244	299522	244030	240412	172444
Parkinson disease	105734	81729.3	114697	114030	34917.8	108306	36889.4	73983.1	41052	32614.3	78224.9	37322	73389.5	66722.7	36421.8	93737.3	68039	97851.5	84436.9	52903.5
Prion diseases	41738.2	34156.3	39477.5	25204	29524.7	26762.1	26252.1	33446	25763.1	33405.8	19538.4	32799	22819.5	24472	21723.4	22591.7	28553.3	26884.8	37180.1	25903.9
Spinocerebellar ataxia	58	94.5	2.5	46.5	132.75	32.5	254.25	110.25	80.25	12	12	12	792.25	301.25	2798.14	339.75	1	92.5	235	214.75
Purine metabolism	2.18466e+06	1.94079e+06	2.39986e+06	2.27439e+06	1.97659e+06	2.41526e+06	1828605	2.34425e+06	1.71604e+06	1.83635e+06	2.19565e+06	1.75855e+06	2.08332e+06	2.20973e+06	1.87518e+06	1.99335e+06	2.17566e+06	2.04972e+06	2.17155e+06	1.93884e+06
Pyrimidine metabolism	1.32059e+06	1.0627e+06	1.45912e+06	1.36219e+06	1.23912e+06	1.3642e+06	1.19715e+06	1.2778e+06	1.19058e+06	1.19654e+06	1.40382e+06	1.19451e+06	1.2827e+06	1.23933e+06	1.149e+06	1.10215e+06	1.26388e+06	1.22973e+06	1.28682e+06	1.14439e+06
Base excision repair	655608	510042	710801	643579	486898	561100	451217	595875	395592	503241	596853	493252	567919	617446	472979	515979	642179	589652	666948	519961
DNA replication	803026	632552	890382	806930	604763	721629	600384	698431	565561	693167	803894	680340	724428	657678	598840	629369	880453	685888	780975	605562
Fanconi anemia pathway	6	15	0.02	0.02	0.02	0.02	0.02	20	20	4	6	2	0.02	44	2	10	0.02	2	96	118
Homologous recombination	1.05047e+06	826466	1.17987e+06	1.06409e+06	771731	888128	722309	876614	664540	819735	1.02721e+06	815281	918413	871839	787878	829251	1.07362e+06	923997	1.01053e+06	772097
Mismatch repair	853481	673793	978855	891428	669343	761258	648662	725840	624291	748433	894471	715524	786165	693786	666372	674565	947172	752336	814426	644676
Non-homologous end-joining	119377	78922.6	158037	117545	58981.6	110618	62797.4	106980	46808	78757	113379	86925.9	98359.6	108390	59185	95475.3	125079	98824.5	130073	94412.6
Nucleotide excision repair	447237	366399	495934	447496	349623	410017	334196	432595	311456	365134	454213	359383	425115	406502	361929	347111	437058	395793	452366	365108
Inflammatory mediator regulation of TRP channels	21	52	0.02	0.02	194	70.5	14	133	49	11	33	31	249	660	87	571	3	35	982	1404
Olfactory transduction	21	52	0.02	0.02	194	70.5	14	133	49	11	33	31	249	660	87	571	3	35	982	1404
Phototransduction	21	52	0.02	0.02	194	70	14	133	49	11	33	31	249	660	87	571	3	35	982	1404
Phototransduction - fly	21	52	0.02	0.02	194	70.5	14	133	49	11	33	31	249	660	87	571	3	35	982	1404
AMPK signaling pathway	136153	101530	184218	158471	87659	103518	74988.7	123399	58641.9	72344.8	150890	77798.4	119994	155373	106529	115659	133810	149324	129523	102889
Apelin signaling pathway	22.5	55.5	0.02	0.02	238	70	14	138	54	12	34.5	31.5	249	671	87.5	573.5	3	35.5	1006	1433.5
Calcium signaling pathway	272.5	499.13	40.5	19.25	7819.25	178.25	96.13	789	249.25	27.25	191.5	359	317	13985.5	475	1464.75	70.75	161.75	1982.5	1720.25
ErbB signaling pathway	0.02	0.02	0.02	0.02	0.02	0.5	0.02	0.02	0.02	0.02	0.02	0.02	0.02	0.02	0.02	0.02	0.02	0.02	0.02	0.02
FoxO signaling pathway	203271	152916	226497	192628	170809	156292	153991	151375	158119	207656	138621	171178	121914	140671	103249	136059	225535	147457	169531	143457
HIF-1 signaling pathway	313716	243372	363865	318120	332266	359935	334885	354825	311307	318342	346793	319273	347318	369359	309671	301583	353255	323679	355593	324061
Hippo signaling pathway	0.02	0.02	0.02	0.02	154	0.02	0.02	0.02	1	0.02	0.02	0.02	0.02	8	0.02	0.02	0.02	5	0.02	0.02
MAPK signaling pathway	0.02	0.02	0.02	0.02	0.02	0.02	0.02	0.02	0.02	0.02	0.02	0.5	0.02	12.5	0.02	0.02	0.02	0.02	0.02	0.02
MAPK signaling pathway - fly	91461.1	65260	120903	104270	71488.5	71457.8	73638	61485.3	77577.4	103940	77017.3	86899.8	61018.4	51654.7	45993.2	61660.5	125081	70207.2	76186.4	60657.1
MAPK signaling pathway - plant	206368	154166	224216	198027	159221	171683	151859	173129	141705	178433	162991	164102	159623	166578	117420	153652	206925	170003	185293	150896
MAPK signaling pathway - yeast	91602.8	70258.1	98271.3	78276.6	82109	72695.8	71238.3	70487	74844.8	99788.3	52092.7	80960.5	48112.1	62749	44684.1	56307.8	94136.7	57121.2	76966.5	66466.4
NF-kappa B signaling pathway	0.02	0.02	0.02	0.02	44	0.02	1	0.02	0.02	0.02	0.02	0.02	0.02	72	21	0.02	0.02	5	0.02	0.02
Notch signaling pathway	0.02	0.02	0.02	0.02	0.02	0.83	6	2.67	0.67	0.02	2.33	0.02	0.02	20.67	26	0.02	0.02	1	10	17.33
PI3K-Akt signaling pathway	60930.2	43505.1	66584.2	53054.8	31621	42271.5	22970	51124	14350.5	28444	49266.8	30752.5	38598.1	52278.4	38676	47221.1	64178.6	52723.9	46361	32185.9
Phosphatidylinositol signaling system	149708	140260	178233	161276	112069	175840	107161	163395	104198	115205	154178	99181.8	144256	137013	114881	136318	151128	143029	133095	124692
Phospholipase D signaling pathway	40677.8	26664.7	58635.3	43538.1	24263.6	30158.6	25010.2	20246.7	27443.2	35189.4	42883.9	35412.5	25735.3	19413.8	16883.2	24944	44504.2	32188.1	29280.4	19350.5
Plant hormone signal transduction	0.02	0.02	0.02	0.02	0.02	0.02	0.02	0.02	0.02	0.02	0.02	0.02	0.02	0.02	7	0.02	0.02	0.02	0.02	0.02
Rap1 signaling pathway	30	78	14	893	528	238	24	171	313	17	74	31	271	706	169	604	3	35	985	1404
Ras signaling pathway	26	65	0.02	0.02	194	79.5	21	141.5	49	11	34	31	262	697.67	89	621.5	4	48	990.5	1409
Sphingolipid signaling pathway	766.22	2476.94	1025	8694	2663	3729.75	141	8057.5	1830.11	248	3599	45	1067.33	3611.84	3046	1361.73	428.33	5381	1576.17	641.11
TNF signaling pathway	0.02	0.02	0.02	0.02	44	0.02	1	0.02	0.02	0.02	0.02	0.02	0.02	72	21	0.02	0.02	5	0.02	0.02
Two-component system	3.39695e+06	2.79088e+06	3.61463e+06	3.15781e+06	3.35837e+06	3.58234e+06	3022483	3.20566e+06	3.42016e+06	2.84209e+06	2.8142e+06	2.61077e+06	2.61518e+06	3.27808e+06	2.48574e+06	2.60378e+06	2.52e+06	2.82411e+06	2.92388e+06	2.87211e+06
VEGF signaling pathway	0.02	0.02	0.02	0.02	44	0.02	1	0.02	0.02	0.02	0.02	0.5	0.02	84.5	21	0.02	0.02	5	0.02	0.02
Wnt signaling pathway	0.02	0.02	0.02	0.02	0.02	1.33	6	2.67	0.67	0.02	2.33	0.5	0.02	33.17	26	0.02	0.02	1	10	17.33
cAMP signaling pathway	3410	10682.5	153.5	393.5	9224	8646.54	6526.75	20344.5	920.75	926.5	1318.75	1255.75	9405.75	15610.6	9652.5	5546.25	889.33	5512.83	4774.67	6293
cGMP-PKG signaling pathway	21	52	0.02	0.02	194	70	14	133	49	11	39	31.5	249	672.5	87	571	3	35	982	1434
mTOR signaling pathway	1.5	3.5	0.02	0.02	0.02	0.02	0.02	5	5	1	1.5	0.5	0.02	11	9.5	2.5	0.02	0.5	24	29.5
Cell adhesion molecules (CAMs)	415	463.5	19.5	40	2864.75	1108.5	3095.5	3561.34	322	211.5	1572	794	4338.5	9360.75	3023.5	1776.25	61	3750.5	7051	4807
ECM-receptor interaction	418	464.5	33.5	933	2882.75	1276.5	3096.5	3599.34	586	211.5	1613	794	4338.5	9406.75	3105.5	1776.25	61	3750.5	7052	4807
Neuroactive ligand-receptor interaction	1	0.02	13	894	342.5	330	1254.5	1509.5	264.5	170	54.5	1306.5	1740.5	3176.5	2116	0.02	1004	2692	0.02	0.02
Alcoholism	25215.3	28820.4	14141.1	27062.9	52755.8	50175.9	44555.6	55737.6	46950.7	31548.6	38125.9	27437.3	44247.9	42773.7	34204.6	30544.8	8388.03	32366.3	31254	48147.1
Amphetamine addiction	25215.3	28820.4	14141.1	27062.9	52755.8	50176.4	44555.6	55737.6	46950.7	31548.6	38125.9	27437.8	44247.9	42786.2	34204.6	30544.8	8388.03	32366.3	31254	48147.1
Cocaine addiction	25194.3	28768.4	14141.1	27062.9	52561.8	50105.9	44541.6	55604.6	46901.7	31537.6	38092.9	27406.3	43998.9	42113.7	34117.6	29973.8	8385.03	32331.3	30272	46743.1
Basal transcription factors	9836.64	15569.2	3076.93	4793.74	10798.8	10263.1	6722.61	17581.8	5423.19	2667.16	5671.87	2464.49	9892.99	17950.3	10140.5	8795.71	3333.86	7607.5	14169.6	13875.8
RNA polymerase	172515	139854	174346	159657	158578	171638	145897	167119	141333	143015	163121	142235	160153	163621	149334	145083	149872	155415	171312	148656
Spliceosome	2	10	0.02	0.02	0.02	0.02	0.02	0.02	0.02	1	0.02	0.02	39	0.02	0.02	0.02	0.02	0.02	0.02	11
Aminoacyl-tRNA biosynthesis	1.21378e+06	1.00647e+06	1.29247e+06	1.21602e+06	1.10281e+06	1.21512e+06	1.05337e+06	1.17177e+06	1.03291e+06	1.04973e+06	1.25091e+06	1.03616e+06	1.19424e+06	1.15904e+06	1.02159e+06	1.00199e+06	1.11494e+06	1.10729e+06	1.23827e+06	1.06465e+06
RNA transport	72593	45422.3	111589	95285.4	44416.1	53255.6	47812.9	42099.2	53986	84718.9	83357.4	69787.8	48297.1	36962.2	52016.8	37536.6	103008	52043.2	56794.1	38612.1
Ribosome	2.65817e+06	2.08173e+06	2.77451e+06	2.52057e+06	1.97235e+06	2.32599e+06	1.85234e+06	2.27386e+06	1.70943e+06	1.9911e+06	2.54182e+06	2.07011e+06	2.36993e+06	2.21174e+06	1.99557e+06	2.0951e+06	2.45399e+06	2.28366e+06	2.59298e+06	1.97264e+06
Ribosome biogenesis in eukaryotes	79117	57346.8	73692.4	68461.7	71560.3	65069	61901	71238.6	56906.2	55895.1	66255.7	53937.1	65252.7	80116.6	60172	63029	56825.3	77999.1	72787.9	66450.9
mRNA surveillance pathway	5	17	0.02	0.02	53	1.5	5	25	10	2	5	1	31.5	49.5	1	5	0.02	12.5	53	87.5
Autophagy - animal	1.5	3.5	26	0.02	0.02	62	0.02	157	17	1	171.5	13.5	0.02	23	12.5	2.5	0.02	0.5	24	29.5
Autophagy - yeast	38753.6	35879.9	37348.3	38206.8	27389.6	39492.5	31089.9	37723.8	30617.5	35514.3	42463.9	37224.3	36975.2	30750.6	23650.1	27552.8	42919.8	28831.6	44525.5	31178.8
Endocytosis	9	13	0.02	0.02	44	9.5	7	8.5	12	0.02	77	7	13	37.67	95	50.5	1	27	8.5	5
Lysosome	206436	131307	541475	480917	62895	77794.1	84218.4	62604.9	65463.7	166766	357164	182919	180378	149446	88503.4	144874	463420	261089	181105	120430
Peroxisome	540574	463399	528856	472964	449367	503270	437671	550959	398704	475904	420509	433559	446840	526006	370271	405627	543355	430823	557824	449912
Phagosome	10	7	14	893	18	168	1	48	274	2	44	1	0.02	68	83	5	0.02	15	49	59
Aminobenzoate degradation	302849	392652	187377	230256	360242	477069	313828	506108	295273	185001	275099	153609	379272	475103	300867	316894	160156	266016	380028	384253
Atrazine degradation	73796.8	122066	124996	137132	70518.6	184610	69790.9	167780	44178.8	95923.7	93361	39455.4	99409.4	136896	90282.1	135710	215566	90888.2	106270	105873
Benzoate degradation	802611	901430	563672	664998	857598	833303	717892	1.00326e+06	636873	513683	628254	509209	815998	994340	593759	725439	512871	697767	930816	810689
Bisphenol degradation	20	88	0.02	64	2748	607	2145	899	25	31	516	73	2180	710.17	512	42	17	1333	100	113
Caprolactam degradation	190882	260436	127166	157498	186997	238197	150552	309779	106304	75746.8	145051	80505.5	225850	264442	160651	209400	136982	173147	228588	198844
Chloroalkane and chloroalkene degradation	268036	302202	289266	300737	337708	453749	321059	441455	299523	279181	287997	224856	323415	403038	274157	301547	252014	282563	325129	335718
Chlorocyclohexane and chlorobenzene degradation	113948	134514	126969	121156	155417	177358	141211	192688	133429	92089.8	128607	69867.2	157539	200536	114959	134550	59788.4	130843	152218	161803
Dioxin degradation	58088.3	88538.6	23288	43202.9	170275	114575	146092	147771	137852	94113.2	59434.5	82237.9	93224.7	126551	88498.8	68837.9	21302.5	71415	83586.4	116619
Drug metabolism - cytochrome P450	277347	251478	241401	228033	272398	374108	208465	346459	224190	150921	201632	118040	239471	313598	196285	277689	134136	245568	229122	245342
Drug metabolism - other enzymes	632320	463009	623499	550073	471903	611403	423263	545765	423918	435593	537465	436749	508628	537977	430177	521991	510746	517885	581496	464780
Ethylbenzene degradation	67257.1	66224.9	61083.6	59044.4	50004.5	45387.3	41666.8	57153.2	41916	41687.6	53390.1	40608.6	46917.3	51958.3	33996.7	39795.6	52442.5	49776.5	52072.4	37658.6
Fluorobenzoate degradation	78205.4	81755.1	68906.3	69316.5	81306.5	105516	63252.7	120540	38930.6	16006.9	82944	18827.4	118145	154926	72511.6	93575.2	20855.8	87941.6	123128	103141
Furfural degradation	1234.4	6870.4	60.83	2014.08	1822.75	518.25	581.32	631.58	766.33	398.07	1564.17	501.15	1269.24	296.03	199.42	2761.07	1619.42	2012.08	636.85	103.83
Metabolism of xenobiotics by cytochrome P450	252888	223877	227409	201722	224410	336582	168636	301571	178571	119791	168330	91808.5	203011	286074	168643	254306	126424	218451	208234	207159
Naphthalene degradation	130357	169866	90576.2	112734	178204	201511	149203	200487	159450	113712	103857	84073	133489	171592	126159	134458	85904.1	111143	121565	149324
Nitrotoluene degradation	42742.7	37821.3	55747.4	54991.3	32220.2	33495.2	36225.3	38870.6	35513.5	53040.6	32492.1	40645.3	40138.4	45092	50368.3	36897.9	66932.6	41325.3	55883.6	44069.5
Polycyclic aromatic hydrocarbon degradation	43573.7	62074.9	11798	26986.7	37829.9	54410.2	28168.6	48340.2	23852.8	9135.17	28134.2	9869.65	51002.7	49871.4	26347	50159.2	14768.8	31877.4	59034.3	46432.1
Steroid degradation	59201.8	157252	12891.9	16444.5	129882	104739	57438.2	216393	15416.7	28622.4	19976.1	8535.54	79665.5	116954	97367.3	72928.3	25743.9	44232.2	65087.9	82015.7
Styrene degradation	225662	209813	185135	189450	218510	297611	218242	302800	209115	174297	203757	155228	237184	300938	179339	204335	164361	206705	281590	242190
Toluene degradation	65981.1	78884	80326.7	56188.8	73112.2	70982.1	38789.9	88233	29915.8	13354.7	64393.8	11289.8	79632.7	93867.6	50267.2	74187.2	16745.7	59466.8	70505.2	73039.3
Xylene degradation	74029.5	99245.4	56089.3	67249.8	228869	143868	195791	177396	200381	138599	78187.4	119241	111826	154784	109726	87662.4	32599	92760.6	97859.5	147802
* L, PN, DN, TN and A indicated the larva, protonymph, deutonymph, tritonymph and adult stages, respectively

## Sheet: Table S10
Table S10 The relative abundances of predicted KEGG pathways at level 3 of the bacterial communities in larva, protonymph, deutonymph, tritonymph and adult of E. eharai *
Level 2	Level 3	L	PN	DN	TN	A
Aging	Longevity regulating pathway	0.1004 ± 0.0267 (ab)	0.0716 ± 0.0069 (b)	0.0909 ± 0.0155 (ab)	0.1179 ± 0.0299 (a)	0.1079 ± 0.0131 (ab)
	Longevity regulating pathway - multiple species	0.1622 ± 0.0192 (a)	0.1371 ± 0.0098 (a)	0.1551 ± 0.0169 (a)	0.1707 ± 0.0332 (a)	0.1704 ± 0.0119 (a)
	Longevity regulating pathway - worm	0.3026 ± 0.0101 (ab)	0.2911 ± 0.0275 (ab)	0.2854 ± 0.0177 (ab)	0.2754 ± 0.012 (b)	0.3256 ± 0.03 (a)
Cancer: specific types	Bladder cancer	0.0082 ± 0.0051 (abc)	0.0122 ± 0.001 (c)	0.011 ± 0.0038 (ac)	0.0031 ± 0.0015 (b)	0.0039 ± 0.0032 (ab)
	Chronic myeloid leukemia	ND	ND	ND	ND	ND
	Colorectal cancer	0.0276 ± 0.0053 (a)	0.0217 ± 0.0088 (a)	0.0185 ± 0.0076 (a)	0.0205 ± 0.0055 (a)	0.0327 ± 0.0068 (a)
	Glioma	ND	ND	ND	ND	ND
	Hepatocellular carcinoma	0.081 ± 0.0125 (ab)	0.0836 ± 0.0239 (ab)	0.0848 ± 0.0207 (ab)	0.0667 ± 0.0125 (a)	0.1055 ± 0.0159 (b)
	Pancreatic cancer	ND	ND	ND	ND	ND
	Prostate cancer	0.0218 ± 0.011 (a)	0.0178 ± 0.0023 (a)	0.0135 ± 0.0045 (a)	0.0175 ± 0.0079 (a)	0.025 ± 0.0064 (a)
	Renal cell carcinoma	0.0275 ± 0.0022 (a)	0.0242 ± 0.0029 (a)	0.0239 ± 0.0006 (a)	0.0272 ± 0.0029 (a)	0.0282 ± 0.0019 (a)
	Small cell lung cancer	0.0276 ± 0.0053 (a)	0.0217 ± 0.0087 (a)	0.0185 ± 0.0076 (a)	0.0205 ± 0.0055 (a)	0.0327 ± 0.0068 (a)
Drug resistance: antineoplastic	Antifolate resistance	0.1457 ± 0.0162 (a)	0.1417 ± 0.0074 (a)	0.1261 ± 0.0124 (a)	0.1349 ± 0.0194 (a)	0.1483 ± 0.0088 (a)
	EGFR tyrosine kinase inhibitor resistance	ND	ND	ND	ND	ND
	Platinum drug resistance	0.1285 ± 0.0233 (ab)	0.1316 ± 0.0324 (ab)	0.1144 ± 0.033 (ab)	0.09 ± 0.0237 (a)	0.1557 ± 0.0161 (b)
Nervous system	Cholinergic synapse	ND	ND	ND	ND	ND
	Dopaminergic synapse	0.0203 ± 0.0118 (ab)	0.0261 ± 0.0024 (ab)	0.033 ± 0.0039 (a)	0.0259 ± 0.0063 (ab)	0.0161 ± 0.0063 (b)
	GABAergic synapse	0.0765 ± 0.0087 (a)	0.0896 ± 0.0074 (a)	0.0892 ± 0.0104 (a)	0.067 ± 0.0031 (a)	0.0638 ± 0.0093 (a)
	Glutamatergic synapse	0.0697 ± 0.0084 (abc)	0.0809 ± 0.0058 (a)	0.0826 ± 0.0107 (ab)	0.0642 ± 0.0039 (c)	0.0549 ± 0.0056 (c)
	Long-term potentiation	ND	ND	ND	ND	ND
	Neurotrophin signaling pathway	ND	ND	ND	ND	ND
	Retrograde endocannabinoid signaling	ND	ND	ND	ND	ND
	Serotonergic synapse	0.0191 ± 0.0109 (ab)	0.0248 ± 0.003 (ab)	0.0318 ± 0.0032 (a)	0.0256 ± 0.0061 (ab)	0.0146 ± 0.0048 (b)
	Synaptic vesicle cycle	ND	ND	ND	ND	ND
Neurodegenerative disease	Alzheimer disease	0.0965 ± 0.0142 (a)	0.0858 ± 0.0161 (a)	0.077 ± 0.0128 (a)	0.0774 ± 0.011 (a)	0.1031 ± 0.0129 (a)
	Amyotrophic lateral sclerosis (ALS)	0.1262 ± 0.0221 (ab)	0.0962 ± 0.0164 (a)	0.1054 ± 0.006 (ab)	0.1257 ± 0.0227 (ab)	0.1384 ± 0.0156 (b)
	Huntington disease	0.1531 ± 0.0315 (ab)	0.1206 ± 0.0276 (a)	0.1221 ± 0.0086 (a)	0.1443 ± 0.0136 (ab)	0.1744 ± 0.0222 (b)
	Parkinson disease	0.0486 ± 0.0123 (ab)	0.0446 ± 0.0159 (ab)	0.0381 ± 0.0168 (ab)	0.0328 ± 0.0106 (a)	0.0625 ± 0.0055 (b)
	Prion diseases	0.0189 ± 0.0021 (a)	0.0152 ± 0.0008 (a)	0.0182 ± 0.0023 (a)	0.0202 ± 0.0061 (a)	0.0212 ± 0.0043 (a)
	Spinocerebellar ataxia	ND	ND	ND	ND	ND
Substance dependence	Alcoholism	0.0195 ± 0.0112 (ab)	0.025 ± 0.0029 (ab)	0.0319 ± 0.0032 (a)	0.0256 ± 0.0061 (ab)	0.0146 ± 0.0048 (b)
	Amphetamine addiction	0.0195 ± 0.0112 (ab)	0.025 ± 0.0029 (ab)	0.0319 ± 0.0032 (a)	0.0256 ± 0.0061 (ab)	0.0146 ± 0.0048 (b)
	Cocaine addiction	0.0191 ± 0.0109 (ab)	0.0248 ± 0.003 (ab)	0.0318 ± 0.0032 (a)	0.0256 ± 0.0061 (ab)	0.0146 ± 0.0048 (b)
* L, PN, DN, TN and A indicated the larva, protonymph, deutonymph, and adult stages, respectively. The values were Mean ± SEM. The different lowercase letters denoted significant differences between different life stages (P < 0.05, ANOVA with post-hoc Tukey HSD Test). "ND" indicated that the relative abundance was lower than 0.0001%
